# Supplementary material for: Ligand-Controlled Chemodivergent Bismuth Catalysis
Source: J Am Chem Soc. 2025 Nov 7;147(46):42406–15. doi: 10.1021/jacs.5c11854 (PMC12636031; doi:10.1021/jacs.5c11854)
Supplement: Supplementary file 2 [file ja5c11854_si_002.zip]

Archive with 110 entries (105 files):
- revised2-comp-chem-xyz-and-xlsx/
- revised2-comp-chem-xyz-and-xlsx/descriptors_and_free_energies.xlsx
- revised2-comp-chem-xyz-and-xlsx/xyz-files/
- revised2-comp-chem-xyz-and-xlsx/xyz-files/ar-boronic-acid.xyz
- revised2-comp-chem-xyz-and-xlsx/xyz-files/Bi-2-Cl.xyz
- revised2-comp-chem-xyz-and-xlsx/xyz-files/Bi-4-OTFA.xyz
- revised2-comp-chem-xyz-and-xlsx/xyz-files/Bi-5-OTs.xyz
- revised2-comp-chem-xyz-and-xlsx/xyz-files/chloroform.xyz
- revised2-comp-chem-xyz-and-xlsx/xyz-files/f-boronic-acid.xyz
- revised2-comp-chem-xyz-and-xlsx/xyz-files/i1-cation.xyz
- revised2-comp-chem-xyz-and-xlsx/xyz-files/i2-o.xyz
- revised2-comp-chem-xyz-and-xlsx/xyz-files/i2.xyz
- revised2-comp-chem-xyz-and-xlsx/xyz-files/i3+.xyz
- revised2-comp-chem-xyz-and-xlsx/xyz-files/i3-n-Bi-2-Cl.xyz
- revised2-comp-chem-xyz-and-xlsx/xyz-files/i3-n-Bi-5-OTs.xyz
- revised2-comp-chem-xyz-and-xlsx/xyz-files/i3-n-c1.xyz
- revised2-comp-chem-xyz-and-xlsx/xyz-files/i3-n-c2.xyz
- revised2-comp-chem-xyz-and-xlsx/xyz-files/i3-n-c3.xyz
- revised2-comp-chem-xyz-and-xlsx/xyz-files/i3-n-c4.xyz
- revised2-comp-chem-xyz-and-xlsx/xyz-files/i3-o-Bi-2-Cl.xyz
- revised2-comp-chem-xyz-and-xlsx/xyz-files/i3-o-Bi-5-OTs.xyz
- revised2-comp-chem-xyz-and-xlsx/xyz-files/i3-o-c1.xyz
- revised2-comp-chem-xyz-and-xlsx/xyz-files/i3-o-c3.xyz
- revised2-comp-chem-xyz-and-xlsx/xyz-files/i3-o-c4.xyz
- revised2-comp-chem-xyz-and-xlsx/xyz-files/i3-o-c5.xyz
- revised2-comp-chem-xyz-and-xlsx/xyz-files/i4-bi-iv.xyz
- revised2-comp-chem-xyz-and-xlsx/xyz-files/n-product.xyz
- revised2-comp-chem-xyz-and-xlsx/xyz-files/nfsi-anion.xyz
- revised2-comp-chem-xyz-and-xlsx/xyz-files/nfsi.xyz
- revised2-comp-chem-xyz-and-xlsx/xyz-files/nsi-radical.xyz
- revised2-comp-chem-xyz-and-xlsx/xyz-files/o-product.xyz
- revised2-comp-chem-xyz-and-xlsx/xyz-files/si-i1.xyz
- revised2-comp-chem-xyz-and-xlsx/xyz-files/si-ts1-step1.xyz
- revised2-comp-chem-xyz-and-xlsx/xyz-files/si-ts1-step2.xyz
- revised2-comp-chem-xyz-and-xlsx/xyz-files/si-ts1.xyz
- revised2-comp-chem-xyz-and-xlsx/xyz-files/statistical_modeling_bi-iii/
- revised2-comp-chem-xyz-and-xlsx/xyz-files/statistical_modeling_bi-iii/Bi-1-BF4.xyz
- revised2-comp-chem-xyz-and-xlsx/xyz-files/statistical_modeling_bi-iii/Bi-1-Br.xyz
- revised2-comp-chem-xyz-and-xlsx/xyz-files/statistical_modeling_bi-iii/Bi-1-Cl.xyz
- revised2-comp-chem-xyz-and-xlsx/xyz-files/statistical_modeling_bi-iii/Bi-1-NSI.xyz
- revised2-comp-chem-xyz-and-xlsx/xyz-files/statistical_modeling_bi-iii/Bi-1-OTFA.xyz
- revised2-comp-chem-xyz-and-xlsx/xyz-files/statistical_modeling_bi-iii/Bi-1-OTs.xyz
- revised2-comp-chem-xyz-and-xlsx/xyz-files/statistical_modeling_bi-iii/Bi-1-Ph.xyz
- revised2-comp-chem-xyz-and-xlsx/xyz-files/statistical_modeling_bi-iii/Bi-13-OTFA.xyz
- revised2-comp-chem-xyz-and-xlsx/xyz-files/statistical_modeling_bi-iii/Bi-2-Cl.xyz
- revised2-comp-chem-xyz-and-xlsx/xyz-files/statistical_modeling_bi-iii/Bi-2-OTFA.xyz
- revised2-comp-chem-xyz-and-xlsx/xyz-files/statistical_modeling_bi-iii/Bi-4-OTFA.xyz
- revised2-comp-chem-xyz-and-xlsx/xyz-files/statistical_modeling_bi-iii/Bi-6-OTFA.xyz
- revised2-comp-chem-xyz-and-xlsx/xyz-files/statistical_modeling_bi-iii/Bi-7-OTFA.xyz
- revised2-comp-chem-xyz-and-xlsx/xyz-files/statistical_modeling_bi-iii/Bi-8-OTFA.xyz
- revised2-comp-chem-xyz-and-xlsx/xyz-files/statistical_modeling_bi-iii/Bi-9-OTFA.xyz
- revised2-comp-chem-xyz-and-xlsx/xyz-files/statistical_modeling_i3+/
- revised2-comp-chem-xyz-and-xlsx/xyz-files/statistical_modeling_i3+/Bi-1-BF4.xyz
- revised2-comp-chem-xyz-and-xlsx/xyz-files/statistical_modeling_i3+/Bi-1-Br.xyz
- revised2-comp-chem-xyz-and-xlsx/xyz-files/statistical_modeling_i3+/Bi-1-Cl.xyz
- revised2-comp-chem-xyz-and-xlsx/xyz-files/statistical_modeling_i3+/Bi-1-NSI.xyz
- revised2-comp-chem-xyz-and-xlsx/xyz-files/statistical_modeling_i3+/Bi-1-OTFA.xyz
- revised2-comp-chem-xyz-and-xlsx/xyz-files/statistical_modeling_i3+/Bi-1-OTs.xyz
- revised2-comp-chem-xyz-and-xlsx/xyz-files/statistical_modeling_i3+/Bi-1-Ph.xyz
- revised2-comp-chem-xyz-and-xlsx/xyz-files/statistical_modeling_i3+/Bi-13-OTFA.xyz
- revised2-comp-chem-xyz-and-xlsx/xyz-files/statistical_modeling_i3+/Bi-2-Cl.xyz
- revised2-comp-chem-xyz-and-xlsx/xyz-files/statistical_modeling_i3+/Bi-2-OTFA.xyz
- revised2-comp-chem-xyz-and-xlsx/xyz-files/statistical_modeling_i3+/Bi-3-Ph.xyz
- revised2-comp-chem-xyz-and-xlsx/xyz-files/statistical_modeling_i3+/Bi-4-OTFA.xyz
- revised2-comp-chem-xyz-and-xlsx/xyz-files/statistical_modeling_i3+/Bi-5-OTs.xyz
- revised2-comp-chem-xyz-and-xlsx/xyz-files/statistical_modeling_i3+/Bi-6-OTFA.xyz
- revised2-comp-chem-xyz-and-xlsx/xyz-files/statistical_modeling_i3+/Bi-7-OTFA.xyz
- revised2-comp-chem-xyz-and-xlsx/xyz-files/statistical_modeling_i3+/Bi-8-OTFA.xyz
- revised2-comp-chem-xyz-and-xlsx/xyz-files/statistical_modeling_i3+/Bi-9-OTFA.xyz
- revised2-comp-chem-xyz-and-xlsx/xyz-files/statistical_modeling_i3-n/
- revised2-comp-chem-xyz-and-xlsx/xyz-files/statistical_modeling_i3-n/Bi-1-BF4.xyz
- revised2-comp-chem-xyz-and-xlsx/xyz-files/statistical_modeling_i3-n/Bi-1-Br.xyz
- revised2-comp-chem-xyz-and-xlsx/xyz-files/statistical_modeling_i3-n/Bi-1-Cl.xyz
- revised2-comp-chem-xyz-and-xlsx/xyz-files/statistical_modeling_i3-n/Bi-1-NSI.xyz
- revised2-comp-chem-xyz-and-xlsx/xyz-files/statistical_modeling_i3-n/Bi-1-OTFA.xyz
- revised2-comp-chem-xyz-and-xlsx/xyz-files/statistical_modeling_i3-n/Bi-1-OTs.xyz
- revised2-comp-chem-xyz-and-xlsx/xyz-files/statistical_modeling_i3-n/Bi-1-Ph.xyz
- revised2-comp-chem-xyz-and-xlsx/xyz-files/statistical_modeling_i3-n/Bi-13-OTFA.xyz
- revised2-comp-chem-xyz-and-xlsx/xyz-files/statistical_modeling_i3-n/Bi-2-Cl.xyz
- revised2-comp-chem-xyz-and-xlsx/xyz-files/statistical_modeling_i3-n/Bi-2-OTFA.xyz
- revised2-comp-chem-xyz-and-xlsx/xyz-files/statistical_modeling_i3-n/Bi-4-OTFA.xyz
- revised2-comp-chem-xyz-and-xlsx/xyz-files/statistical_modeling_i3-n/Bi-6-OTFA.xyz
- revised2-comp-chem-xyz-and-xlsx/xyz-files/statistical_modeling_i3-n/Bi-7-OTFA.xyz
- revised2-comp-chem-xyz-and-xlsx/xyz-files/statistical_modeling_i3-n/Bi-8-OTFA.xyz
- revised2-comp-chem-xyz-and-xlsx/xyz-files/statistical_modeling_i3-n/Bi-9-OTFA.xyz
- revised2-comp-chem-xyz-and-xlsx/xyz-files/ts1.xyz
- revised2-comp-chem-xyz-and-xlsx/xyz-files/ts2-n-3-membered.xyz
- revised2-comp-chem-xyz-and-xlsx/xyz-files/ts2-n-Bi-2-Cl-3-membered.xyz
- revised2-comp-chem-xyz-and-xlsx/xyz-files/ts2-n-Bi-2-Cl-5-membered-like-86-coordination.xyz
- revised2-comp-chem-xyz-and-xlsx/xyz-files/ts2-n-Bi-2-Cl-5-membered.xyz
- revised2-comp-chem-xyz-and-xlsx/xyz-files/ts2-n-Bi-2-Cl-outer-sphere.xyz
- revised2-comp-chem-xyz-and-xlsx/xyz-files/ts2-n-Bi-5-OTs-3-membered.xyz
- revised2-comp-chem-xyz-and-xlsx/xyz-files/ts2-n-Bi-5-OTs-5-membered.xyz
- revised2-comp-chem-xyz-and-xlsx/xyz-files/ts2-n-c1.xyz
- revised2-comp-chem-xyz-and-xlsx/xyz-files/ts2-n-c2.xyz
- revised2-comp-chem-xyz-and-xlsx/xyz-files/ts2-n-c3.xyz
- revised2-comp-chem-xyz-and-xlsx/xyz-files/ts2-n-c4.xyz
- revised2-comp-chem-xyz-and-xlsx/xyz-files/ts2-n-outer-sphere.xyz
- revised2-comp-chem-xyz-and-xlsx/xyz-files/ts2-o-3-membered.xyz
- revised2-comp-chem-xyz-and-xlsx/xyz-files/ts2-o-7-membered.xyz
- revised2-comp-chem-xyz-and-xlsx/xyz-files/ts2-o-Bi-2-Cl-3-membered.xyz
- revised2-comp-chem-xyz-and-xlsx/xyz-files/ts2-o-Bi-2-Cl-5-membered.xyz
- revised2-comp-chem-xyz-and-xlsx/xyz-files/ts2-o-Bi-2-Cl-outer-sphere.xyz
- revised2-comp-chem-xyz-and-xlsx/xyz-files/ts2-o-Bi-5-OTs-3-membered.xyz
- revised2-comp-chem-xyz-and-xlsx/xyz-files/ts2-o-Bi-5-OTs-5-membered.xyz
- revised2-comp-chem-xyz-and-xlsx/xyz-files/ts2-o-c1.xyz
- revised2-comp-chem-xyz-and-xlsx/xyz-files/ts2-o-c2.xyz
- revised2-comp-chem-xyz-and-xlsx/xyz-files/ts2-o-c4.xyz
- revised2-comp-chem-xyz-and-xlsx/xyz-files/ts2-o-c5.xyz
- revised2-comp-chem-xyz-and-xlsx/xyz-files/ts2-o-outer-sphere.xyz
