# Supplementary material for: Ligand-Controlled Chemodivergent Bismuth Catalysis
Source: J Am Chem Soc. 2025 Nov 7;147(46):42406–15. doi: 10.1021/jacs.5c11854 (PMC12636031; doi:10.1021/jacs.5c11854)
Supplement: Supplementary file 2 [file ja5c11854_si_002.zip › revised2-comp-chem-xyz-and-xlsx/descriptors_and_free_energies.xlsx]

## Sheet: Final Free Energies Mechanism
Name	conformer	G solution (kcal/mol)	dG (kcal/mol)	eff barrier dG (kcal/mol)	selected ddG (kcal/mol) in main text
Bi-4-OTFA		-1.0996e+06
nfsi		-1.07652e+06
nsi anion		-1.014e+06
nsi radical		-1.01385e+06
ar-boronic-acid		-354937
f-boronic-acid		-173602
n-product		-1.25794e+06	-86.5654
o-product		-1.25792e+06	-68.3795
i1		-1.16211e+06	17.3918
i2		-2.17614e+06	-13.6797
i3	c1	-2.3575e+06	-40.4761		7.99395
	c2	-2.35749e+06	-38.4261
	c3	-2.35749e+06	-32.7616
	c4	-2.35749e+06	-28.9441
i3-O	c1	-2.35749e+06	-31.5012
	c2
	c3	-2.35749e+06	-32.4821
	c4	-2.35749e+06	-29.1124
Bismuthonium		-1.34348e+06	-23.4368
i4		-1.3436e+06	7.2128		47.6889
ts1		-2.1761e+06	22.822
si-ts1		-2.53105e+06	5.83566
si-ts1-step1		-2.53106e+06	-2.94642
si-i1		-2.53106e+06	-3.85829
si-ts1-step2		-2.53106e+06	-1.49813
ts2-N	c1	-2.35747e+06	-17.6019	22.8742
	c2	-2.35748e+06	-19.3239	21.1522
	c3	-2.35748e+06	-23.6637	16.8124
	c4	-2.35747e+06	-13.4249	27.0512
	3-membered	-2.35748e+06	-19.1879	21.2882	4.47576
	outer-sphere	-2.35747e+06	-16.8806	23.5955
ts2-O	c1	-2.35748e+06	-23.0151	17.461
	c2	-2.35747e+06	-17.7458	22.7303
	c3
	c4	-2.35747e+06	-11.7443	28.7318
	c5	-2.35747e+06	-15.7671	24.709
	3-membered	-2.35747e+06	-18.1938	22.2823
	outer-sphere	-2.35747e+06	-13.5288	26.9473
	7-membered	-2.35748e+06	-22.576	17.9001
Bi-2-Cl:
Bi-2-Cl		-1.2554e+06
i3-N		-2.5133e+06	-40.1341
i3-O		-2.5133e+06	-36.2689		3.8652
ts2-N	5-membered	-2.51329e+06	-23.9683	16.1658
	3-membered	-2.51329e+06	-25.1261	15.008	1.15773
ts2-o	5-membered	-2.51329e+06	-25.1562	14.9778
	3-membered	-2.51328e+06	-18.3978	21.7362
Bi-5-OTs:
Bi-5-OTs		-1.53e+06
i3-N		-2.7879e+06	-40.2189
i3-O		-2.7879e+06	-39.5584		0.660546
ts2-N	5-membered	-2.78788e+06	-23.4129	16.806
	3-membered	-2.78787e+06	-16.566	23.6529
ts2-O	5-membered	-2.78788e+06	-25.5244	14.6945	-2.11146
	3-membered	-2.78787e+06	-13.4913	26.7277

## Sheet: Bi-III Descriptors
log_name	Selectivity	ln(Selectivity)	ΔΔG (kcal/mol)	atom_number_X3	atom_number_S	atom_number_X2	atom_number_Bi	atom_number_X	atom_number_C1	atom_number_C6	atom_number_C5	atom_number_C4	atom_number_C3	atom_number_R	atom_number_C2	atom_number_C1'	atom_number_C6'	atom_number_C5'	atom_number_C4'	atom_number_C3'	atom_number_R'	atom_number_C2'	HOMO	LUMO	μ	η	ω	NMR_shift_Bi	aniso_NMR_shift_Bi	distance_Bi_X(Å)	distance_S_X3(Å)	distance_S_X2(Å)	distance_Bi_X2(Å)	distance_C1_C1'(Å)	angle_C1_Bi_C1'(°)	angle_C1_Bi_X(°)	angle_C6_S_X2(°)	angle_Bi_X2_S(°)	dihedral_C1_Bi_C1'_X(°)	dihedral_C1_Bi_C1'_X2(°)	%Vbur_Bi_2.0Å	%Vbur_S_2.0Å	%Vbur_X_2.0Å	%Vbur_X2_2.0Å	%Vbur_X3_2.0Å	%Vbur_Bi_2.5Å	%Vbur_S_2.5Å	%Vbur_X_2.5Å	%Vbur_X2_2.5Å
Bi-1-BF4	1.93	0.66	-0.47	23	22	24	1	31	2	13	16	17	15	20	14	3	4	5	8	7	11	6	-7.4016	-2.417	-4.9093	4.9846	2.41757	298.926	22.896	2.35982	1.45054	1.50893	2.41507	3.13015	86.671	89.824	102.836	103.067	89.883	75.308	62.1836	98.9056	84.6139	70.2996	56.8117	61.2173	92.6227	77.515	63.5597
Bi-2-OTFA	2.82	1.04	-0.75	23	21	22	1	49	2	12	15	16	14	19	13	3	4	5	8	7	11	6	-6.9641	-1.8035	-4.3838	5.1606	1.86196	299.785	19.742	2.30025	1.45638	1.49295	2.62015	3.12517	86.349	83.392	104.538	99.414	83.35	73.245	62.939	98.9347	79.5261	67.3295	57.4638	63.5206	92.6618	76.1883	60.978
Bi-4-OTFA	2.13	0.76	-0.55	1	2	25	10	11	18	24	23	22	20	21	19	9	3	4	5	6	7	8	-7.3024	-1.9734	-4.6379	5.329	2.01821	300.094	20.074	2.30101	1.45573	1.49209	2.61033	3.12966	86.327	90.406	104.397	99.61	90.811	73.425	63.1876	98.9153	79.0096	67.4974	57.7318	63.856	92.6325	75.7586	61.1164
Bi-13-OTFA	2.11	0.75	-0.54	1	2	26	11	12	10	3	4	5	6	7	9	19	25	24	23	21	22	20	-6.6715	-1.8479	-4.2597	4.8236	1.88086	300.019	19.65	2.3056	1.45637	1.49383	2.60204	3.13326	86.423	90.45	104.718	99.642	90.843	73.412	63.1909	98.9314	78.8707	67.5684	57.5123	63.7811	92.6992	75.5095	61.2189
Bi-9-OTFA	1.91	0.65	-0.47	1	2	27	11	12	19	26	25	24	21	22	20	10	3	4	5	6	7	9	-6.4383	-1.7329	-4.0856	4.7054	1.77372	300.031	19.338	2.30611	1.45703	1.49539	2.59504	3.13455	86.465	83.41	104.429	99.607	83.349	73.461	63.1683	98.9799	79.4131	67.604	57.3799	63.7567	92.7611	75.9783	61.2108
Bi-6-OTFA	1.58	0.46	-0.33	31	2	1	13	14	12	3	4	5	6	7	11	21	30	29	28	23	24	22	-7.6785	-2.4647	-5.0716	5.2138	2.46664	300.477	18.841	2.25959	1.45334	1.48857	2.62825	3.15347	87.211	91.764	104.313	99.698	91.68	72.311	62.2676	98.9088	79.7198	67.478	57.6608	61.4273	92.5755	75.2084	61.1001
Bi-1-OTFA	2.05	0.72	-0.52	1	2	28	10	11	18	27	26	25	20	21	19	9	3	4	5	6	7	8	-7.2722	-2.2103	-4.74125	5.0619	2.22046	300.299	19.164	2.29818	1.45492	1.49085	2.61669	3.12282	86.024	82.919	104.057	99.755	82.874	73.102	63.1037	98.9217	79.2065	67.5232	57.6995	63.786	92.6227	75.9816	61.1359
Bi-7-OTFA	2.74	1.01	-0.73	25	2	1	10	11	9	3	4	5	6	7	8	18	24	23	22	20	21	19	-7.1161	-1.9061	-4.5111	5.21	1.95298	300.068	19.86	2.30166	1.45607	1.49273	2.61188	3.13243	86.46	90.117	104.506	99.512	90.505	73.361	63.0972	98.9637	78.9353	67.4167	57.6608	63.7713	92.6667	75.7244	61.0822
Bi-8-OTFA	1.84	0.61	-0.44	25	2	1	10	11	9	3	4	5	6	7	8	18	24	23	22	20	21	19	-7.2603	-1.9842	-4.62225	5.2761	2.02471	300.409	18.553	2.26356	1.45506	1.49167	2.61867	3.17173	87.835	92.061	104.188	99.466	91.984	72.226	62.6485	99.0089	79.5907	67.5039	57.7738	61.7463	92.6651	75.0098	61.1717
Bi-2-Cl	3.65	1.29	-0.93	15	13	14	2	1	3	12	11	10	5	6	4	16	17	18	19	20	21	22	-6.9108	-1.739	-4.3249	5.1718	1.80834	299.031	26.021	2.5612	1.45767	1.48876	2.68691	3.11119	85.717	92.131	104.846	98.194	91.978	72.823	62.0965	98.9863	29.3227	66.4385	57.622	61.6307	92.6211	31.4462	60.1348
Bi-1-Cl	3	1.1	-0.79	15	13	14	2	1	3	12	11	10	5	6	4	16	17	18	19	20	21	22	-7.21	-2.1509	-4.68045	5.0591	2.16507	299.392	25.734	2.55504	1.45612	1.48672	2.68491	3.11313	85.57	91.504	104.345	98.55	91.32	72.537	62.1158	98.9185	29.355	66.4579	57.8416	61.6096	92.6699	31.4559	60.1771
Bi-1-Br	2.22	0.8	-0.58	15	13	14	2	1	3	12	11	10	5	6	4	16	17	18	19	20	21	22	-7.2108	-2.1613	-4.68605	5.0495	2.17438	299.406	27.102	2.70905	1.45606	1.48666	2.68971	3.12051	85.779	91.894	104.359	98.359	91.697	72.47	61.6187	98.9282	24.4576	66.3966	57.9126	61.4468	92.6537	27.4889	60.1299
Bi-1-Ph	2.48	0.91	-0.66	1	2	27	10	11	17	26	25	24	19	20	18	9	3	4	5	6	7	8	-6.8581	-1.9116	-4.38485	4.9465	1.94349	304.731	12.439	2.26831	1.46177	1.47163	3.13453	3.13837	86.707	90.224	106.33	89.352	90.136	66.813	61.454	98.996	97.3173	60.5178	59.4525	61.1717	92.8946	92.5348	54.8428
Bi-1-OTs	1.97	0.68	-0.49	1	2	32	10	11	9	3	4	5	6	7	8	22	31	30	29	24	25	23	-6.913	-2.1643	-4.53865	4.7487	2.16895	299.273	21.102	2.25868	1.45492	1.49314	2.60168	3.18677	88.54	94.077	104.286	99.788	94.092	72.165	62.7938	98.9443	81.6568	67.675	57.5187	61.8359	92.7448	78.2068	61.3833
Bi-1-NSI	2.35	0.85	-0.62	1	2	18	10	45	9	3	4	5	6	7	8	11	17	16	15	13	14	12	-7.0904	-2.1994	-4.6449	4.891	2.20559	299.356	17.952	2.38455	1.4555	1.4908	2.63874	3.20805	88.433	88.781	104.783	99.393	88.582	71.789	65.8284	98.954	97.4109	67.2327	57.919	66.9195	92.7888	96.2349	61.0268
[truncated: 262 more columns]

## Sheet: Bi-V i3 Descriptors
log_name	Selectivity	ln(Selectivity)	ΔΔG (kcal/mol)	atom_number_C1	atom_number_C2	atom_number_C3	atom_number_C4	atom_number_C5	atom_number_C6	atom_number_C1'	atom_number_C2'	atom_number_C3'	atom_number_C4'	atom_number_C5'	atom_number_C6'	atom_number_R1	atom_number_R1'	atom_number_S	atom_number_X3	atom_number_X2	atom_number_N	atom_number_C7	atom_number_X	atom_number_Bi	HOMO	LUMO	μ	η	ω	NMR_shift_Bi	aniso_NMR_shift_Bi	distance_Bi_X(Å)	distance_Bi_X2(Å)	distance_S_X2(Å)	distance_S_X3(Å)	distance_Bi_C7(Å)	distance_C1_C1'(Å)	distance_Bi_N(Å)	angle_C1_Bi_C1'(°)	angle_C1_Bi_X(°)	angle_C1_Bi_C7(°)	dihedral_C1_S_X3_X2(°)	dihedral_C1_Bi_X_N(°)	dihedral_C1_Bi_C7_N(°)	dihedral_C7_Bi_X_N(°)	%Vbur_Bi_2.0Å	%Vbur_S_2.0Å	%Vbur_X2_2.0Å	%Vbur_X3_2.0Å
Bi-1-BF4	1.93	0.66	-0.47	9	8	6	5	4	3	12	13	14	16	17	18	7	15	2	1	19	53	55	87	10	-7.2671	-3.3456	-5.30635	3.9215	3.59012	290.407	6.417	2.5248	3.30162	1.46065	1.45558	2.2218	3.36005	2.2472	98.249	76.429	135.442	123.893	92.067	115.383	50.356	94.7895	99.0638	73.289	60.2886
Bi-2-OTFA	2.82	1.04	-0.75	9	8	6	5	4	3	18	19	20	22	23	24	7	21	2	1	25	59	61	11	10	-7.0375	-3.0175	-5.0275	4.02	3.14375	289.67	6.258	2.33491	3.57492	1.45898	1.46009	2.22835	3.36482	2.36199	98.915	85.686	141.589	126.078	103.681	101.676	40.056	94.6636	99.1219	72.1526	60.7696
Bi-4-OTFA	2.13	0.76	-0.55	9	8	6	5	4	3	18	19	20	22	23	24	7	21	2	25	1	59	61	17	10	-7.0939	-3.1241	-5.109	3.9698	3.28756	289.92	6.918	2.33716	3.47166	1.45905	1.45889	2.23063	3.37124	2.35821	98.759	88.086	120.049	124.702	159.261	105.168	38.38	94.386	99.0896	72.9307	61.0214
Bi-13-OTFA	2.11	0.75	-0.54	9	8	6	5	4	3	18	19	20	22	23	24	7	21	2	25	1	59	61	17	10	-6.8614	-3.1188	-4.9901	3.7426	3.32671	289.882	6.439	2.34012	3.45866	1.45982	1.45975	2.23097	3.37126	2.35528	98.672	84.265	137.97	125.491	95.72	100.168	45.014	94.3472	99.0896	72.9371	60.8019
Bi-9-OTFA	1.91	0.65	-0.47	9	8	6	5	4	3	18	19	20	22	23	24	7	21	2	25	1	59	61	11	10	-6.6556	-3.1122	-4.8839	3.5434	3.36576	289.799	6.816	2.33818	3.48676	1.46025	1.46064	2.23165	3.37046	2.35258	98.661	88.712	118.053	125.061	159.377	104.27	40.668	94.4312	99.1154	72.8241	60.7858
Bi-6-OTFA	1.58	0.46	-0.33	9	8	6	5	4	3	18	19	20	22	23	24	7	21	2	25	1	59	61	11	10	-7.1947	-3.3481	-5.2714	3.8466	3.61198	289.461	7.132	2.33139	3.59611	1.45642	1.45657	2.22994	3.3604	2.34038	98.278	88.706	115.889	126.564	170.234	103.038	53.864	94.6991	99.1122	73.2825	61.1506
Bi-1-OTFA	2.05	0.72	-0.52	9	8	6	5	4	3	18	19	20	22	23	24	7	21	2	1	25	59	61	11	10	-7.127	-3.2017	-5.16435	3.9253	3.39726	289.812	7.038	2.33816	3.53105	1.45796	1.45811	2.22976	3.36217	2.34838	98.405	85.051	141.833	126.446	107.143	103.763	37.067	94.5054	99.109	72.7725	60.9988
Bi-7-OTFA	2.74	1.01	-0.73	9	8	6	5	4	3	18	19	20	22	23	24	7	21	2	25	1	59	61	17	10	-7.0842	-3.0953	-5.08975	3.9889	3.24721	289.94	6.737	2.33758	3.47423	1.4595	1.45933	2.23027	3.37225	2.35919	98.807	85.128	138.211	125.263	98.956	99.97	41.648	94.3989	99.0735	72.9081	60.8729
Bi-8-OTFA	1.84	0.61	-0.44	9	8	6	5	4	3	18	19	20	22	23	24	7	21	2	25	1	59	61	17	10	-7.1475	-3.2924	-5.21995	3.8551	3.534	289.923	7.007	2.33436	3.47866	1.4583	1.45844	2.23172	3.36134	2.34676	98.097	85.099	138.797	125.226	100.266	100.875	40.902	94.3311	99.1058	73.2341	61.0182
Bi-2-Cl	3.65	1.29	-0.93	9	8	6	5	4	3	12	13	14	16	17	18	7	15	2	1	19	53	55	11	10	-7.0774	-3.1068	-5.0921	3.9706	3.26518	289.015	8.81	2.63651	3.63643	1.45866	1.46009	2.24679	3.40021	2.40105	99.589	87	113.884	126.825	135.546	94.565	21.584	94.1051	99.1865	79.681	60.6308
Bi-1-Cl	3	1.1	-0.79	9	8	6	5	4	3	12	13	14	16	17	18	7	15	2	1	19	53	55	11	10	-7.1651	-3.2723	-5.2187	3.8928	3.4981	288.921	10.006	2.63812	3.61923	1.45747	1.45852	2.25492	3.39522	2.38842	99.118	85.881	117.649	127.707	161.628	96.479	80.661	93.934	99.1154	80.9562	60.8245
Bi-1-Br	2.22	0.8	-0.58	9	8	6	5	4	3	12	13	14	16	17	18	7	15	2	1	19	53	55	11	10	-7.1246	-3.3427	-5.23365	3.7819	3.62134	287.62	7.633	2.73559	3.58552	1.46158	1.45783	2.2385	3.36689	2.45454	97.318	87.235	157.312	124.778	79.982	74.074	77.424	94.4376	99.151	78.648	60.8503
Bi-1-Ph	2.48	0.91	-0.66	9	8	6	5	4	3	11	12	13	15	16	17	7	14	2	1	18	52	54	91	10	-6.8487	-2.5063	-4.6775	4.3424	2.51923	290.191	2.801	2.21564	3.11003	1.46852	1.4581	2.21873	3.24059	2.79585	91.971	97.031	105.803	123.802	174.701	172.213	75.674	96.0486	98.9799	70.6289	59.5332
Bi-1-OTs	1.97	0.68	-0.49	9	8	6	5	4	3	11	12	13	15	16	17	7	14	2	1	18	52	54	97	10	-6.9533	-3.4456	-5.19945	3.5077	3.85356	290.905	7.178	2.37465	3.65967	1.48392	1.48464	2.25975	3.42237	2.35173	98.585	85.14	151.094	121.552	119.382	114.581	88.817	95.2189	99.0509	68.7855	60.0013
Bi-1-NSI	2.35	0.85	-0.62	9	8	6	5	4	3	11	12	13	15	16	17	7	14	2	1	18	52	54	97	10	-6.9371	-3.3331	-5.1351	3.604	3.65833	292.328	3.663	2.5434	3.52119	1.45778	1.45789	2.24003	3.37404	2.36169	98.372	88.761	119.731	128.863	143.045	92.552	23.329	94.3731	99.1251	81.9538	60.9149
[truncated: 292 more columns]

## Sheet: i3+ Descriptors
log_name	Selectivity	ln(Selectivity)	ΔΔG (kcal/mol)	atom_number_X	atom_number_Bi	atom_number_C1	atom_number_C6	atom_number_C5	atom_number_C4	atom_number_C3	atom_number_R	atom_number_C2	atom_number_C1'	atom_number_C2'	atom_number_C3'	atom_number_R'	atom_number_C4'	atom_number_C5'	atom_number_C6'	atom_number_C7	atom_number_C8	atom_number_C9	atom_number_C10	atom_number_C11	atom_number_C12	atom_number_C13	atom_number_C14	atom_number_C9'	atom_number_C8'	atom_number_X2	atom_number_S	atom_number_X3	HOMO	LUMO	μ	η	ω	NMR_shift_Bi	aniso_NMR_shift_Bi	distance_Bi_X(Å)	distance_S_X2(Å)	distance_S_X3(Å)	distance_Bi_X2(Å)	distance_Bi_C7(Å)	distance_C1_C1'(Å)	angle_C1_Bi_C1'(°)	angle_C1_Bi_X(°)	angle_C1_Bi_C7(°)	dihedral_C1_Bi_C1'_X(°)
Bi-1-BF4	1.93	0.66	-0.47	1	2	3	12	11	10	5	6	4	16	22	20	21	19	18	17	32	33	37	36	42	43	45	44	35	34	14	13	15	-8.2515	-4.5726	-6.41205	3.6789	5.58786	291.315	9.194	2.33433	1.50787	1.44344	2.39031	2.20643	3.29123	94.561	85.051	113.215	85.625
Bi-2-OTFA	2.82	1.04	-0.75	24	1	2	11	14	15	13	18	12	3	6	7	32	8	5	4	31	58	59	60	62	68	69	67	61	57	21	20	22	-7.9235	-4.0306	-5.97705	3.8929	4.5885	289.157	6.314	2.27229	1.49316	1.4488	2.56103	2.20893	3.30723	95.464	88.832	116.536	90.037
Bi-4-OTFA	2.13	0.76	-0.55	23	1	3	4	5	8	7	54	6	2	12	13	53	15	14	11	30	32	35	34	39	41	42	43	33	31	20	19	21	-8.0612	-4.1483	-6.10475	3.9129	4.76219	289.294	7.552	2.26436	1.49202	1.44816	2.55324	2.21038	3.30738	95.374	102.619	138.99	102.611
Bi-13-OTFA	2.11	0.75	-0.54	24	1	2	11	14	15	13	18	12	3	6	7	32	8	5	4	31	38	39	41	43	48	47	49	40	37	21	20	22	-7.6251	-4.1272	-5.87615	3.4979	4.9357	289.292	7.29	2.27537	1.49428	1.44888	2.54296	2.2102	3.31124	95.423	103.428	137.759	103.41
Bi-9-OTFA	1.91	0.65	-0.47	24	1	3	4	5	8	7	32	6	2	12	13	18	15	14	11	31	41	45	44	50	52	51	53	43	42	21	20	22	-7.3577	-4.104	-5.73085	3.2537	5.04697	289.37	6.942	2.27835	1.49634	1.44954	2.53306	2.21	3.31499	95.506	103.526	137.876	103.479
Bi-6-OTFA	1.58	0.46	-0.33	24	1	2	11	14	15	13	18	12	3	6	7	32	8	5	4	31	40	41	43	44	49	50	51	42	39	21	20	22	-8.1588	-4.3884	-6.2736	3.7704	5.21935	289.427	6.875	2.27119	1.48889	1.44609	2.5634	2.21119	3.28907	94.508	103.489	137.775	103.388
Bi-1-OTFA	2.05	0.72	-0.52	24	1	3	4	5	8	7	32	6	2	12	13	18	15	14	11	31	40	41	43	48	50	49	51	42	39	21	20	22	-8.0564	-4.2146	-6.1355	3.8418	4.89931	289.658	9.465	2.25958	1.49352	1.447	2.53049	2.21239	3.28269	94.259	87.892	122.362	89.302
Bi-7-OTFA	2.74	1.01	-0.73	24	1	2	11	14	15	13	18	12	3	6	7	35	8	5	4	27	43	37	38	42	48	47	46	39	36	21	20	22	-8.0448	-4.1042	-6.0745	3.9406	4.68197	289.282	7.293	2.26741	1.49294	1.44843	2.55121	2.20982	3.30995	95.472	102.984	138.467	103.004
Bi-8-OTFA	1.84	0.61	-0.44	24	1	3	4	5	8	7	32	6	2	12	13	18	15	14	11	27	34	37	36	41	44	45	43	35	33	21	20	22	-8.1207	-4.2932	-6.20695	3.8275	5.03282	289.678	6.977	2.2688	1.4928	1.44732	2.54041	2.20816	3.30047	95.012	89.041	117.77	90.275
Bi-2-Cl	3.65	1.29	-0.93	1	2	3	12	11	10	5	6	4	16	22	20	21	19	18	17	50	52	53	54	60	62	61	63	55	51	14	13	15	-7.8999	-3.9399	-5.9199	3.96	4.4249	287.626	17.006	2.46966	1.49015	1.44952	2.60446	2.22479	3.28714	94.68	101.467	125.781	102.419
Bi-1-Cl	3	1.1	-0.79	1	2	3	12	11	10	5	6	4	16	22	20	21	19	18	17	32	33	37	36	42	44	43	45	35	34	14	13	15	-8.0111	-4.125	-6.06805	3.8861	4.73756	287.917	17.793	2.46544	1.48848	1.44813	2.60085	2.22809	3.27982	94.245	98.285	126.599	99.327
Bi-1-Br	2.22	0.8	-0.58	1	2	3	12	11	10	5	6	4	16	22	20	21	19	18	17	32	34	35	36	42	44	43	45	37	33	14	13	15	-7.9911	-4.1908	-6.09095	3.8003	4.88115	287.967	19.633	2.60724	1.48686	1.44856	2.62704	2.22982	3.28242	94.262	99.031	125.912	100.22
Bi-1-Ph	2.48	0.91	-0.66	1	2	3	12	11	10	5	6	4	16	22	20	21	19	18	17	32	43	47	46	52	55	54	53	45	44	15	13	14	-7.778	-3.0465	-5.41225	4.7315	3.09547	291.462	7.85	2.21171	1.47026	1.45426	3.0102	2.20605	3.26835	94.36	104.13	119.881	106.358
Bi-1-OTs	1.97	0.68	-0.49	11	10	9	3	4	5	6	7	8	22	23	24	25	29	30	31	49	51	52	53	58	60	61	62	54	50	32	2	1	-7.5543	-4.0987	-5.8265	3.4556	4.91204	290.405	11.281	2.21063	1.49307	1.44678	2.53103	2.20806	3.28885	94.82	102.535	139.66	102.407
Bi-1-NSI	2.35	0.85	-0.62	45	10	9	3	4	5	6	7	8	11	12	13	14	15	16	17	60	62	63	64	70	71	72	73	65	61	18	2	1	-7.9284	-4.1543	-6.04135	3.7741	4.83531	289.843	8.88	2.28602	1.48872	1.448	2.5962	2.21918	3.34076	95.765	96.121	149.489	97.519
[truncated: 335 more columns]

## Sheet: i3+ Descriptors Test Points
log_name	Selectivity	ln(Selectivity)	ΔΔG (kcal/mol)	atom_number_X	atom_number_Bi	atom_number_C1	atom_number_C6	atom_number_C5	atom_number_C4	atom_number_C3	atom_number_R	atom_number_C2	atom_number_C1'	atom_number_C2'	atom_number_C3'	atom_number_R'	atom_number_C4'	atom_number_C5'	atom_number_C6'	atom_number_C7	atom_number_C8	atom_number_C9	atom_number_C10	atom_number_C11	atom_number_C12	atom_number_C13	atom_number_C14	atom_number_C9'	atom_number_C8'	atom_number_X2	atom_number_S	atom_number_X3	HOMO	LUMO	μ	η	ω	NMR_shift_Bi	aniso_NMR_shift_Bi	distance_Bi_X(Å)	distance_S_X2(Å)	distance_S_X3(Å)	distance_Bi_X2(Å)	distance_Bi_C7(Å)	distance_C1_C1'(Å)	angle_C1_Bi_C1'(°)	angle_C1_Bi_X(°)	angle_C1_Bi_C7(°)	dihedral_C1_Bi_C1'_X(°)
Bi-3-Ph	0.76	-0.27	0.2	24	1	2	12	15	16	14	19	13	3	6	7	11	8	5	4	40	41	45	44	50	53	51	52	43	42	22	21	23	-7.7906	-3.1755	-5.48305	4.6151	3.25712	291.645	8.567	2.20989	1.56453	1.45841	3.10847	2.20456	3.26365	94.328	106.697	120.154	108.685
Bi-5-OTs	1.03	0.03	-0.02	32	1	2	11	14	15	13	27	12	3	6	7	28	8	5	4	44	48	49	50	56	59	58	60	51	52	20	19	21	-7.5274	-4.0401	-5.78375	3.4873	4.79623	290.042	11.213	2.21246	1.59469	1.45113	2.61244	2.20925	3.30224	95.827	99.997	131.883	100.001
[truncated: 335 more columns]
