# Supplementary material for: Ligand-Controlled Chemodivergent Bismuth Catalysis
Source: J Am Chem Soc. 2025 Nov 7;147(46):42406–15. doi: 10.1021/jacs.5c11854 (PMC12636031; doi:10.1021/jacs.5c11854)
Supplement: Supplementary file 2 [file ja5c11854_si_002.zip › revised2-comp-chem-xyz-and-xlsx/xyz-files/ar-boronic-acid.xyz]

28
Energy = -565.8086342794
B    -3.2041053    0.0034006   -0.0000325 
O    -3.8424866    1.2253263    0.0007818 
H    -4.8133331    1.1356281    0.0014459 
O    -3.9963261   -1.1282166   -0.0010136 
H    -3.4924096   -1.9603288   -0.0014310 
C    -1.6375871   -0.0221919    0.0002308 
C    -0.9051779   -1.2212689   -0.0008737 
C    -0.8951018    1.1764143    0.0014948 
C     0.4921720   -1.2304337   -0.0010823 
C     1.2251870   -0.0347143   -0.0001583 
C     0.4967175    1.1697923    0.0012768 
H    -1.4226591    2.1320987    0.0027361 
H     1.0272612    2.1234258    0.0023725 
H    -1.4215742   -2.1857034   -0.0015867 
H     1.0088676   -2.1893116   -0.0019719 
C     2.7567024    0.0008935   -0.0001739 
C     3.3749210   -1.4055674   -0.0022062 
C     3.2433184    0.7488582    1.2610769 
C     3.2433027    0.7524595   -1.2592822 
H     2.8639972    1.7795161    1.2912837 
H     4.3427221    0.7915650    1.2726176 
H     2.9094783    0.2343577    2.1741363 
H     3.0828981   -1.9785486   -0.8943145 
H     3.0832435   -1.9809953    0.8884322 
H     4.4710301   -1.3214090   -0.0022972 
H     4.3426968    0.7954784   -1.2705171 
H     2.8637571    1.7831029   -1.2867278 
H     2.9097563    0.2404011   -2.1738212 
