# Supplementary material for: Ligand-Controlled Chemodivergent Bismuth Catalysis
Source: J Am Chem Soc. 2025 Nov 7;147(46):42406–15. doi: 10.1021/jacs.5c11854 (PMC12636031; doi:10.1021/jacs.5c11854)
Supplement: Supplementary file 2 [file ja5c11854_si_002.zip › revised2-comp-chem-xyz-and-xlsx/xyz-files/Bi-2-Cl.xyz]

49
Energy = -2000.908895544
Cl   -0.0008441   -1.2592339    2.5904255 
Bi   -0.0002112   -1.6288270    0.0560329 
C    -1.5555140    0.0158748   -0.2701612 
C    -2.6075112    0.2823243    0.5948738 
C    -3.5035494    1.3463962    0.3562409 
C    -4.6428118    1.5977861    1.3471697 
C    -5.5196289    0.3290489    1.4392907 
C    -4.0351122    1.9069353    2.7340911 
C    -5.5321172    2.7780075    0.9272240 
C    -3.3023522    2.1415671   -0.7817607 
C    -2.2416028    1.9030099   -1.6599713 
C    -1.3917561    0.8341188   -1.3926493 
S     0.0004321    0.4689382   -2.4290208 
O     0.0001750   -1.0140798   -2.5596018 
O     0.0007323    1.2832162   -3.6380477 
C     1.5556710    0.0153827   -0.2696864 
C     1.3924634    0.8336555   -1.3922394 
C     2.2425891    1.9024146   -1.6592066 
C     3.3029829    2.1408757   -0.7805402 
C     3.5035613    1.3457010    0.3575686 
C     4.6421539    1.5972939    1.3492234 
C     2.6073269    0.2817080    0.5958067 
H    -2.7347030   -0.3358447    1.4851738 
H    -4.9430457   -0.5411287    1.7816081 
H    -5.9592450    0.0856162    0.4611315 
H    -6.3393900    0.4940421    2.1538078 
H    -4.8398842    2.0810589    3.4634432 
H    -3.4060440    2.8080188    2.6931621 
H    -3.4183130    1.0756976    3.1022608 
H    -4.9649836    3.7185741    0.8741186 
H    -6.3322680    2.9120197    1.6688102 
H    -6.0066486    2.6037404   -0.0493233 
H    -3.9746373    2.9695517   -0.9982900 
H    -2.0875111    2.5328870   -2.5364171 
H     2.0887682    2.5324900   -2.5355591 
H     3.9754514    2.9688012   -0.9967054 
C     5.5184186    0.3283126    1.4431059 
C     4.0333413    1.9076700    2.7353932 
C     5.5322982    2.7768711    0.9292053 
H     2.7340360   -0.3364741    1.4861640 
H     3.4047054    2.8089983    2.6932658 
H     4.8375086    2.0819149    3.4653865 
H     3.4158438    1.0769266    3.1035169 
H     5.9585330    0.0837111    0.4654624 
H     4.9413103   -0.5413114    1.7859441 
H     6.3377934    0.4936856    2.1579767 
H     6.3319213    2.9109886    1.6713424 
H     4.9656817    3.7176949    0.8751173 
H     6.0075323    2.6017763   -0.0468566 
