# Supplementary material for: Ligand-Controlled Chemodivergent Bismuth Catalysis
Source: J Am Chem Soc. 2025 Nov 7;147(46):42406–15. doi: 10.1021/jacs.5c11854 (PMC12636031; doi:10.1021/jacs.5c11854)
Supplement: Supplementary file 2 [file ja5c11854_si_002.zip › revised2-comp-chem-xyz-and-xlsx/xyz-files/Bi-4-OTFA.xyz]

31
Energy = -1752.440277206
O    -4.3309982    0.4836743    0.1643129 
S    -2.9128800    0.2696156   -0.0853777 
C    -1.9121042    1.5571607    0.6237341 
C    -2.4668941    2.5036015    1.4837056 
C    -1.6204654    3.4840203    2.0085529 
C    -0.2623138    3.4879829    1.6778822 
H     0.3927170    4.2555440    2.0921807 
C     0.2728899    2.5168354    0.8191326 
C    -0.5559904    1.5325798    0.2817984 
Bi    0.1153616   -0.1859477   -1.0683079 
O     1.9074859   -0.5989823    0.3129983 
C     2.8765496    0.1724825   -0.0405315 
C     4.1754171   -0.0893986    0.7843736 
F     4.5767778   -1.3796270    0.6632584 
F     5.1929430    0.6992768    0.3831225 
F     3.9566168    0.1546199    2.1031048 
O     2.8629941    1.0485604   -0.9079685 
C    -0.9994740   -1.5642684    0.3792206 
C    -0.4652554   -2.7017897    0.9840173 
C    -1.2441022   -3.4453218    1.8825808 
H    -0.8204957   -4.3350665    2.3505224 
C    -2.5527872   -3.0592238    2.1893970 
C    -3.1031909   -1.9169276    1.6020918 
C    -2.3116493   -1.2055304    0.7013138 
O    -2.4371136    0.1639746   -1.4955333 
H    -3.5291366    2.4807540    1.7270812 
H    -2.0245417    4.2459477    2.6751189 
H     1.3350389    2.5447497    0.5746368 
H     0.5575667   -3.0152754    0.7712543 
H    -3.1477090   -3.6468367    2.8886852 
H    -4.1192303   -1.5941455    1.8293459 
