# Supplementary material for: Ligand-Controlled Chemodivergent Bismuth Catalysis
Source: J Am Chem Soc. 2025 Nov 7;147(46):42406–15. doi: 10.1021/jacs.5c11854 (PMC12636031; doi:10.1021/jacs.5c11854)
Supplement: Supplementary file 2 [file ja5c11854_si_002.zip › revised2-comp-chem-xyz-and-xlsx/xyz-files/Bi-5-OTs.xyz]

46
Energy = -2438.429189441
Bi   -0.2833981    0.6295887   -1.0759816 
C    -1.2344662    1.3745059    0.8620345 
C     0.4788262   -1.1967785    0.0429206 
C    -0.4236555   -1.8160470    0.9084209 
C    -0.1027917   -2.9099245    1.7091082 
C     1.7532775   -1.7480388   -0.0682137 
C     2.1047761   -2.8573038    0.7129437 
C     1.1920403   -3.4261735    1.6044240 
H    -0.8417633   -3.3570683    2.3736919 
H     1.4785170   -4.2859093    2.2098028 
C    -1.9411381    0.4571915    1.6384450 
C    -1.1208331    2.6795669    1.3365071 
C    -1.7048284    3.0283023    2.5606670 
C    -2.5133851    0.7649680    2.8719633 
C    -2.3904104    2.0795658    3.3270187 
H    -0.5718183    3.4312369    0.7680979 
H    -2.8369573    2.3637996    4.2798699 
H    -3.0494104    0.0098717    3.4463836 
S    -2.0778486   -1.1802319    0.9586858 
N    -2.3073483   -0.9775744   -0.6148799 
O    -2.9859389   -2.0157579    1.7360177 
C    -3.5679166   -0.5850394   -1.0846930 
H     2.4851366   -1.3231156   -0.7543879 
F    -4.4940438   -1.5885452   -1.0298467 
F    -3.4512533   -0.2221512   -2.3912155 
F    -4.1436242    0.4823250   -0.4348606 
H    -1.6190828    4.0535488    2.9230342 
H     3.1061223   -3.2791979    0.6233284 
O     1.5666184    1.8851342   -0.5976174 
S     2.4443041    1.9201391    0.6683188 
O     1.7496859    1.3868223    1.8374681 
O     2.9959018    3.2728766    0.7961651 
C     3.7835215    0.8139700    0.2884405 
C     4.2915466   -0.0061184    1.2961999 
C     5.3272247   -0.8923958    0.9983252 
C     5.8613240   -0.9772679   -0.2953537 
C     5.3342283   -0.1350262   -1.2908360 
C     4.3066875    0.7611254   -1.0080368 
H     3.8967299    1.3950229   -1.7939648 
H     5.7159584   -1.5425712    1.7840999 
H     3.8613806    0.0288217    2.2961671 
H     5.7303961   -0.1892469   -2.3066600 
C     6.9751180   -1.9369083   -0.6150926 
H     7.1354247   -2.6503100    0.2031793 
H     7.9195072   -1.3953928   -0.7813352 
H     6.7617678   -2.5004591   -1.5345330 
