# Supplementary material for: Ligand-Controlled Chemodivergent Bismuth Catalysis
Source: J Am Chem Soc. 2025 Nov 7;147(46):42406–15. doi: 10.1021/jacs.5c11854 (PMC12636031; doi:10.1021/jacs.5c11854)
Supplement: Supplementary file 2 [file ja5c11854_si_002.zip › revised2-comp-chem-xyz-and-xlsx/xyz-files/chloroform.xyz]

5
Energy = -1419.523241826
C    -7.4329045    2.1172821   -0.1029592 
Cl   -5.6493742    2.1055506   -0.1467083 
Cl   -8.0487245    0.9057996    1.0529272 
H    -7.7962549    1.8513098   -1.0957197 
Cl   -8.0487518    3.7443777    0.2924699 
