# Supplementary material for: Ligand-Controlled Chemodivergent Bismuth Catalysis
Source: J Am Chem Soc. 2025 Nov 7;147(46):42406–15. doi: 10.1021/jacs.5c11854 (PMC12636031; doi:10.1021/jacs.5c11854)
Supplement: Supplementary file 2 [file ja5c11854_si_002.zip › revised2-comp-chem-xyz-and-xlsx/xyz-files/f-boronic-acid.xyz]

6
Energy = -276.6672076042
B     0.0293917   -0.0371322    0.0002202 
O     1.3843773    0.1280240    0.0003815 
H     1.8717898   -0.7149168   -0.0004997 
O    -0.5645795   -1.2681803    0.0005110 
H    -1.5377607   -1.2282046   -0.0003815 
F    -0.7146636    1.0969219   -0.0002166 
