# Supplementary material for: Ligand-Controlled Chemodivergent Bismuth Catalysis
Source: J Am Chem Soc. 2025 Nov 7;147(46):42406–15. doi: 10.1021/jacs.5c11854 (PMC12636031; doi:10.1021/jacs.5c11854)
Supplement: Supplementary file 2 [file ja5c11854_si_002.zip › revised2-comp-chem-xyz-and-xlsx/xyz-files/i1-cation.xyz]

32
Energy = -1852.073832272
O     2.6865397   -0.1630592   -1.9889376 
S     3.3817738    0.0933028   -0.7488008 
C     2.8663140    1.6296664   -0.0151211 
C     1.7458950    2.3325292   -0.4545180 
C     1.4573109    3.5660179    0.1379990 
C     2.2617412    4.0816459    1.1544951 
H     2.0287573    5.0463024    1.6051553 
C     3.3842939    3.3719355    1.6217249 
C     3.6533135    2.1700309    1.0090833 
Bi    5.1326004    0.6401028    1.7501037 
O     5.6999012    0.1684622    3.9440007 
C     6.0064973    1.3776342    4.2143874 
C     6.5062296    1.6559979    5.6640174 
F     6.7546551    2.9590671    5.8499763 
F     5.5711919    1.2581542    6.5482972 
F     7.6394423    0.9587320    5.8833241 
O     5.9274692    2.3102554    3.3841625 
C     3.8810172   -1.2191288    1.5928806 
C     3.7348258   -2.1666255    2.5825948 
C     2.7154929   -3.1208152    2.4083506 
H     2.5877059   -3.8945906    3.1652650 
C     1.8778540   -3.0830152    1.2929626 
C     2.0308710   -2.0989598    0.3112394 
C     3.0520511   -1.1633612    0.4637919 
O     4.8696349    0.2018256   -0.7122254 
H     1.1271746    1.9267626   -1.2552479 
H     0.5919915    4.1316432   -0.2059587 
H     4.0028438    3.7727801    2.4236643 
H     4.3760272   -2.1953395    3.4626659 
H     1.0928638   -3.8300609    1.1801700 
H     1.3828162   -2.0630807   -0.5646295 
F     7.0675342    0.5564085    1.1954073 
