# Supplementary material for: Ligand-Controlled Chemodivergent Bismuth Catalysis
Source: J Am Chem Soc. 2025 Nov 7;147(46):42406–15. doi: 10.1021/jacs.5c11854 (PMC12636031; doi:10.1021/jacs.5c11854)
Supplement: Supplementary file 2 [file ja5c11854_si_002.zip › revised2-comp-chem-xyz-and-xlsx/xyz-files/i2-o.xyz]

61
Energy = -3468.158239531
O     2.3622217    3.9177469   -3.4256184 
S     1.8438254    2.6294854   -3.0029311 
C     2.9738341    1.3248588   -3.4254334 
C     4.2467806    1.5802257   -3.9331998 
C     5.0355002    0.4962243   -4.3299528 
C     4.5629281   -0.8120294   -4.2087157 
H     5.1843697   -1.6497054   -4.5259655 
C     3.2895530   -1.0723869   -3.6746569 
C     2.5139528    0.0092839   -3.3007836 
Bi    0.6419161   -0.2202591   -2.0570228 
O    -0.3200138   -1.4324229   -0.1746214 
C     0.8126942   -1.9259744    0.0773581 
C     0.9123006   -2.8887105    1.2930685 
F     2.1170129   -3.4784159    1.3702854 
F     0.7059081   -2.1852070    2.4326741 
F    -0.0315584   -3.8489228    1.2093573 
O     1.8595095   -1.6611154   -0.5800833 
C     0.9810313    1.5303849   -0.6404603 
C     0.7415965    1.4810219    0.7184759 
C     1.2360913    2.5295143    1.5115707 
H     1.0429923    2.5166617    2.5843812 
C     1.9630179    3.5751286    0.9414923 
C     2.1948696    3.6125517   -0.4352770 
C     1.6875232    2.5836331   -1.2288549 
O     0.5461044    2.1328029   -3.4954234 
H     4.6009772    2.6065433   -4.0296616 
H     6.0276738    0.6789614   -4.7417290 
H     2.9335023   -2.0965114   -3.5682990 
H     0.1743556    0.6710975    1.1741109 
H     2.3449251    4.3782343    1.5710405 
H     2.7449685    4.4326445   -0.8966277 
F     0.1534485   -2.0284047   -2.9367438 
O    -2.6129392    2.9366111   -4.9415818 
O    -1.4419510    0.3173891   -2.4376960 
S    -3.4336065    2.5313566   -3.8035014 
C    -3.9445742   -3.1958206   -1.8698358 
C    -3.9522017   -4.1553043   -2.8892105 
C    -3.0783326    2.6354347   -1.0755538 
C    -3.4406055   -1.9201242   -2.1145244 
C    -3.4536741   -3.8459119   -4.1578558 
C    -2.6534096    3.1223585   -2.3153457 
C    -2.4962918    3.1440236    0.0836808 
H    -4.3290283   -3.4429822   -0.8802152 
H    -4.3467087   -5.1523802   -2.6906140 
H    -3.8461283    1.8643918   -1.0188869 
C    -2.9405387   -2.5736863   -4.4178828 
C    -2.9464092   -1.6313162   -3.3895474 
C    -1.6631211    4.0990595   -2.4166935 
C    -1.5133806    4.1365344   -0.0012503 
C    -1.0979023    4.6113251   -1.2466984 
H    -2.8124546    2.7670601    1.0565826 
O    -4.8265642    2.9768238   -3.7889036 
S    -2.2714163   -0.0306814   -3.7063034 
H    -3.4196602   -1.1679612   -1.3275171 
H    -3.4579141   -4.5967005   -4.9481964 
H    -1.3397258    4.4466056   -3.3958295 
H    -1.0689097    4.5381025    0.9092174 
H    -2.5351456   -2.3191378   -5.3960023 
H    -0.3296959    5.3819351   -1.3123005 
N    -3.5382359    0.8961057   -3.6494071 
O    -1.4450867   -0.0551396   -4.9038407 
