# Supplementary material for: Ligand-Controlled Chemodivergent Bismuth Catalysis
Source: J Am Chem Soc. 2025 Nov 7;147(46):42406–15. doi: 10.1021/jacs.5c11854 (PMC12636031; doi:10.1021/jacs.5c11854)
Supplement: Supplementary file 2 [file ja5c11854_si_002.zip › revised2-comp-chem-xyz-and-xlsx/xyz-files/i2.xyz]

61
Energy = -3468.176216666
O     1.0563036    3.2692675   -3.0135710 
S     0.8405528    2.1164986   -2.1559985 
C     1.6396966    0.6822896   -2.8403835 
C     2.4325897    0.7688846   -3.9849400 
C     2.9375499   -0.4094816   -4.5410197 
C     2.6610790   -1.6470643   -3.9565242 
H     3.0545377   -2.5619362   -4.4002431 
C     1.8827020   -1.7348511   -2.7907867 
C     1.3789226   -0.5623189   -2.2593222 
Bi    0.4509861   -0.5116351   -0.2063163 
O     0.9788650   -1.2914997    2.0105007 
C     2.1553536   -1.6276842    1.6743424 
C     3.0368427   -2.2326752    2.8032232 
F     4.1991965   -2.7137959    2.3288146 
F     3.3169041   -1.2701891    3.7176522 
F     2.3855211   -3.2349948    3.4322750 
O     2.6409789   -1.4737792    0.5294792 
C     1.3831954    1.4732477    0.4622058 
C     1.8952707    1.6812831    1.7297533 
C     2.6357284    2.8497502    1.9654928 
H     3.0276227    3.0352879    2.9657659 
C     2.8601979    3.7706460    0.9418312 
C     2.3461983    3.5464349   -0.3367020 
C     1.5992571    2.3909734   -0.5697065 
O    -0.5175187    1.6498147   -1.8443874 
H     2.6319240    1.7413343   -4.4352450 
H     3.5488703   -0.3577025   -5.4416276 
H     1.6837878   -2.7001008   -2.3270113 
H     1.7068016    0.9809837    2.5408596 
H     3.4352960    4.6750571    1.1382383 
H     2.5083569    4.2567712   -1.1472990 
F     0.0603859   -2.5551253   -0.2159952 
O    -3.6731414    0.6093439    1.5883142 
O    -1.8045491   -1.2385945   -2.0131467 
S    -2.2353265    0.8001652    1.4770249 
C    -3.8921848   -4.1384777    0.6038146 
C    -5.2726121   -3.9591383    0.7530728 
C    -0.9843876    3.1999168    1.8260269 
C    -3.1098054   -3.1272708    0.0485198 
C    -5.8797071   -2.7668567    0.3479598 
C    -1.8850507    2.4822915    1.0340644 
C    -0.6741006    4.5129558    1.4720491 
H    -3.4226205   -5.0700057    0.9206537 
H    -5.8780658   -4.7547257    1.1887054 
H    -0.5367893    2.7352408    2.7010726 
C    -5.1110318   -1.7419135   -0.2065285 
C    -3.7371675   -1.9421569   -0.3493688 
C    -2.5026600    3.0556854   -0.0805168 
C    -1.2609633    5.0907752    0.3435287 
C    -2.1799161    4.3668345   -0.4233659 
H     0.0289437    5.0821546    2.0796727 
O    -1.3609722    0.4434294    2.5822262 
S    -2.7485758   -0.6581324   -1.0627161 
H    -2.0332635   -3.2469538   -0.0720772 
H    -6.9548660   -2.6300607    0.4651259 
H    -3.1983415    2.4779131   -0.6852599 
H    -1.0056731    6.1130491    0.0625424 
H    -5.5648820   -0.8037006   -0.5195886 
H    -2.6416783    4.8218491   -1.2997239 
N    -1.7288500   -0.1601527    0.1906068 
O    -3.6213537    0.4182758   -1.4960845 
