# Supplementary material for: Ligand-Controlled Chemodivergent Bismuth Catalysis
Source: J Am Chem Soc. 2025 Nov 7;147(46):42406–15. doi: 10.1021/jacs.5c11854 (PMC12636031; doi:10.1021/jacs.5c11854)
Supplement: Supplementary file 2 [file ja5c11854_si_002.zip › revised2-comp-chem-xyz-and-xlsx/xyz-files/i3+.xyz]

54
Energy = -2141.278277636
Bi    0.2815999   -0.0372689    0.2721268 
C     1.4833254    0.1046666   -1.6077893 
C     2.0009683    0.3499690    1.6496118 
C     2.8484990    1.3561978    1.1727630 
C     4.0518057    1.6328056    1.8183771 
C     2.3180923   -0.3974286    2.7685331 
C     3.5240436   -0.1070174    3.4281663 
C     4.3789555    0.8906905    2.9574051 
H     4.7050956    2.4220865    1.4468610 
H     5.3103142    1.1002687    3.4824678 
C     2.4054611    1.1592318   -1.6063940 
C     1.4749351   -0.8169597   -2.6442536 
C     2.3939884   -0.6521651   -3.6925606 
C     3.3358960    1.3172970   -2.6301069 
C     3.3135687    0.3988953   -3.6843942 
H     0.7764449   -1.6527109   -2.6559096 
H     4.0221401    0.5087986   -4.5047721 
H     4.0471354    2.1426603   -2.6106972 
S     2.3099148    2.2918621   -0.2419555 
O     0.8430116    2.4372991   -0.0113737 
O     3.1335639    3.4648387   -0.4490747 
H     1.6588552   -1.1782722    3.1437707 
O     0.2991319   -2.2935006    0.0811864 
C    -0.1927007   -2.6512126    1.2189432 
C    -0.3649800   -4.1900819    1.3795904 
F    -0.8810692   -4.5014334    2.5794623 
F     0.8317762   -4.8064942    1.2530689 
F    -1.1924054   -4.6640764    0.4206027 
O    -0.5166339   -1.8758243    2.1266451 
C    -1.8590286    0.4824499    0.0893804 
C    -2.2124740    1.0626342   -1.1232646 
C    -2.7398417    0.2351830    1.1286402 
C    -3.5526862    1.4122188   -1.2868540 
C    -4.5047269    1.1878948   -0.2756758 
C    -4.0759602    0.5997535    0.9234124 
H    -2.4297113   -0.2208472    2.0666154 
H    -3.8467471    1.8667453   -2.2329280 
H    -1.4965023    1.2466559   -1.9244797 
C    -5.9628392    1.5871323   -0.5166104 
H    -4.7792076    0.4113582    1.7325185 
C    -6.8610079    1.2681258    0.6882335 
C    -6.4939138    0.8167255   -1.7465470 
C    -6.0249397    3.1062815   -0.7918844 
H    -6.5424911    1.8094206    1.5908819 
H    -6.8748526    0.1922081    0.9144346 
H    -7.8916503    1.5747488    0.4616070 
H    -7.0671605    3.4081381   -0.9707521 
H    -5.4359971    3.3844163   -1.6766535 
H    -5.6438119    3.6765092    0.0676145 
H    -6.4527298   -0.2689595   -1.5768817 
H    -5.9144942    1.0445827   -2.6517087 
H    -7.5404897    1.0965193   -1.9352616 
H     2.3877822   -1.3617907   -4.5199734 
H     3.7868680   -0.6758420    4.3200135 
