# Supplementary material for: Ligand-Controlled Chemodivergent Bismuth Catalysis
Source: J Am Chem Soc. 2025 Nov 7;147(46):42406–15. doi: 10.1021/jacs.5c11854 (PMC12636031; doi:10.1021/jacs.5c11854)
Supplement: Supplementary file 2 [file ja5c11854_si_002.zip › revised2-comp-chem-xyz-and-xlsx/xyz-files/i3-n-Bi-2-Cl.xyz]

101
Energy = -4005.832774184
O     3.9789175   -1.8428255   -1.5233636 
S     2.7233176   -1.3904522   -0.9311605 
C     2.4428203    0.2901338   -1.4577806 
C     3.5315552    0.9998007   -1.9628985 
C     3.4217242    2.3749650   -2.1784484 
C     2.2369995    3.0688681   -1.9007045 
C     2.0891255    4.5801081   -2.0727513 
C     1.1402709    2.3254173   -1.4270570 
C     1.2448131    0.9639430   -1.1982830 
Bi   -0.6075177   -0.1616934   -0.7326275 
Cl   -1.1664104   -0.0348258   -3.3060957 
C     0.0637878   -2.2236683   -1.2740739 
C    -0.9021538   -3.1738237   -1.5652470 
C    -0.5338269   -4.3988038   -2.1426296 
C    -1.5595447   -5.4926685   -2.4403320 
C     0.8233403   -4.5977720   -2.4478410 
C     1.7869340   -3.6363259   -2.1647683 
C     1.4122363   -2.4303465   -1.5597000 
O     2.5685736   -1.4144253    0.5190696 
H     4.4679336    0.4814038   -2.1657050 
H     4.2906124    2.9050501   -2.5637852 
H     0.2016245    2.8357125   -1.2111012 
H    -1.9453890   -2.9721244   -1.3367264 
H     1.1459428   -5.5294047   -2.9122926 
H     2.8383111   -3.8172330   -2.3866144 
O    -1.8400975   -1.0955847    3.4566115 
O    -0.0150656    1.0528150    3.8331879 
S    -1.0088368   -1.5070013    2.3356235 
C     4.3049341    1.5434372    1.5102074 
C     4.9220873    0.5771275    2.3077660 
C     0.8674459   -3.4708471    2.0273083 
C     2.9196946    1.7043943    1.5529051 
C     4.1587583   -0.2189835    3.1689132 
C     0.2215867   -2.6282331    2.9342148 
C     1.8792476   -4.3081191    2.4924386 
H     4.9017876    2.1742480    0.8514470 
H     6.0042497    0.4481487    2.2656978 
H     0.5782690   -3.4698795    0.9789521 
C     2.7761980   -0.0642365    3.2230825 
C     2.1704533    0.8879321    2.3999292 
C     0.5517988   -2.6131549    4.2923766 
C     2.2339087   -4.2959188    3.8453122 
C     1.5685163   -3.4561077    4.7439245 
H     2.3942582   -4.9716421    1.7976064 
O    -1.6800859   -2.1206434    1.1808272 
S     0.4069623    1.0709194    2.4386383 
H     2.4202476    2.4498671    0.9388907 
H     4.6436101   -0.9644300    3.7997938 
H     0.0225886   -1.9527934    4.9778819 
H     3.0293357   -4.9505620    4.2029608 
H     2.1778886   -0.6820995    3.8897578 
H     1.8401054   -3.4554294    5.7996784 
N    -0.2028430   -0.2505493    1.6324082 
O     0.0615108    2.2167246    1.6033325 
C    -2.3850948    1.1461827   -0.3110326 
C    -2.6487544    2.1208972   -1.2589610 
C    -3.0705144    1.0459505    0.8895989 
C    -4.0752613    1.9817802    1.1364160 
C    -4.3763865    3.0093529    0.2252505 
C    -3.6495250    3.0580150   -0.9705496 
H    -3.8478550    3.8306774   -1.7114029 
H    -2.1213782    2.1578112   -2.2112955 
H    -2.8619975    0.2776717    1.6298175 
H    -4.6281354    1.8971997    2.0725108 
C    -5.4737177    4.0221775    0.5633437 
C    -5.1037841    4.7400803    1.8803359 
H    -4.1490673    5.2763271    1.7791139 
H    -5.0122199    4.0334201    2.7165423 
H    -5.8841113    5.4709302    2.1384082 
C    -6.8111343    3.2702781    0.7435650 
C    -5.6495907    5.0787557   -0.5379320 
H    -7.0945093    2.7485547   -0.1821445 
H    -7.6095843    3.9837928    0.9949871 
H    -6.7541079    2.5278529    1.5513347 
H    -6.4421474    5.7809828   -0.2436407 
H    -5.9434203    4.6257662   -1.4959333 
H    -4.7297316    5.6600286   -0.6969695 
C     3.3614433    5.2248501   -2.6422466 
C     1.7917735    5.2004076   -0.6886402 
C     0.9146522    4.8699515   -3.0331946 
C    -1.5291493   -5.8091552   -3.9519557 
C    -2.9853615   -5.0742281   -2.0519905 
C    -1.1762383   -6.7559395   -1.6368199 
H    -1.1882637   -6.5516448   -0.5564738 
H    -0.1754835   -7.1198911   -1.9064788 
H    -1.8975905   -7.5598154   -1.8435337 
H    -3.6788905   -5.8945942   -2.2827059 
H    -3.3190095   -4.1886476   -2.6123055 
H    -3.0706311   -4.8589430   -0.9768923 
H    -2.2579360   -6.6007268   -4.1788178 
H    -0.5391868   -6.1584847   -4.2750929 
H    -1.7901673   -4.9201636   -4.5439999 
H     3.2028604    6.3070485   -2.7478471 
H     3.6115751    4.8236914   -3.6349623 
H     4.2265055    5.0775851   -1.9797778 
H     1.0943895    4.4197920   -4.0199068 
H     0.8018323    5.9557570   -3.1638764 
H    -0.0376179    4.4800050   -2.6483337 
H     0.8768262    4.7857461   -0.2435773 
H     1.6582596    6.2873840   -0.7880605 
H     2.6230508    5.0205111    0.0084901 
