# Supplementary material for: Ligand-Controlled Chemodivergent Bismuth Catalysis
Source: J Am Chem Soc. 2025 Nov 7;147(46):42406–15. doi: 10.1021/jacs.5c11854 (PMC12636031; doi:10.1021/jacs.5c11854)
Supplement: Supplementary file 2 [file ja5c11854_si_002.zip › revised2-comp-chem-xyz-and-xlsx/xyz-files/i3-n-Bi-5-OTs.xyz]

98
Energy = -4443.353780351
C    -1.3592517    1.0055201   -0.7015578 
C     0.1551166    1.0787155    2.3911452 
C    -0.1572272    2.4288478    2.2326098 
C    -0.1145228    3.2846782    3.3358823 
C     0.5082229    0.5668314    3.6344407 
C     0.5727274    1.4300994    4.7320649 
C     0.2486808    2.7787805    4.5837358 
H    -0.3551668    4.3395031    3.2105207 
H     0.2796126    3.4492316    5.4422037 
Bi   -0.4191053   -0.3209476    0.7859640 
C    -1.4300396    2.3830040   -0.4912294 
C    -2.0390324    0.4143324   -1.7624146 
C    -2.7634627    1.2170409   -2.6458362 
C    -2.1915777    3.1818800   -1.3480783 
C    -2.8462043    2.5925789   -2.4293174 
H    -2.0096504   -0.6646270   -1.9157421 
H    -3.4325526    3.2183890   -3.1016407 
H    -2.2613975    4.2542996   -1.1745750 
S    -0.4067946    3.2939054    0.6795258 
N     1.0722641    3.3026696    0.1807504 
O    -1.0979454    4.5552653    0.9402233 
H     6.4155129   -1.9746604   -2.9426092 
H     3.9399602   -2.2134167   -2.7212720 
C     5.8099783   -1.1193315   -2.6427297 
C     4.4276465   -1.2613240   -2.5239753 
C     6.4152023    0.1121636   -2.3748628 
O     1.2695092    0.9492416   -2.2963147 
H     7.4974100    0.2134247   -2.4624440 
C     3.6733541   -0.1503311   -2.1374617 
N     1.6631339   -0.4877490   -0.3032908 
S     1.9210940   -0.3048111   -1.9564721 
H     2.6912344    1.4250505    1.3536623 
C     5.6436356    1.2152221   -1.9953770 
O     1.8611143   -1.5527618    1.8821509 
C     4.2617815    1.0899262   -1.8740765 
C     3.7146746    1.0524665    1.3782081 
H     4.5590484    2.9471776    1.9485499 
S     2.6684404   -1.3738456    0.6623629 
C     4.7663417    1.9072389    1.6962784 
C     4.0057101   -0.2742967    1.0428220 
H     6.1199924    2.1736329   -1.7903410 
O     1.4930500   -1.5127320   -2.6580845 
C     6.0847508    1.4373755    1.6732316 
H     3.6442685    1.9340481   -1.5798357 
C     5.3125586   -0.7599514    1.0127094 
H     6.9051656    2.1144650    1.9130356 
O     3.1948266   -2.5681241    0.0220810 
C     6.3564571    0.1106141    1.3320538 
H     5.5077249   -1.7930638    0.7307315 
H     7.3847859   -0.2497213    1.3038210 
H    -3.8446152   -6.1851797   -0.8928630 
H    -3.8681811   -6.3916872    0.8752430 
C    -3.4180259   -6.7587730   -0.0572422 
H    -3.7053628   -7.8131769   -0.1811404 
H    -1.6153855   -8.2718714   -1.4258160 
H    -1.7123300   -6.6897842   -2.2250883 
C    -1.3199515   -7.2165002   -1.3431228 
C    -1.8780336   -6.6347359   -0.0354044 
H    -0.2150360   -7.3716118    1.1880331 
C    -1.3112442   -7.4496031    1.1483237 
C    -1.5050972   -5.1615674    0.1493347 
H    -1.5769886   -8.5104048    1.0312100 
H    -0.2215415   -7.1732365   -1.3732194 
H    -2.5153713   -4.9944551    2.0644126 
C    -1.9316772   -4.4776432    1.3020036 
C    -0.7493292   -4.4523509   -0.7922799 
H    -0.3965329   -4.9371844   -1.7009921 
H    -1.7142596   -7.1047284    2.1103895 
C    -1.6343532   -3.1319170    1.5163873 
C    -0.4209997   -3.1027465   -0.6069518 
H    -1.9914458   -2.6237368    2.4085102 
C    -0.8852788   -2.4848722    0.5405124 
H     0.1820339   -2.5883898   -1.3556946 
H     0.8623126    1.0357776    5.7060060 
O    -2.3822088   -0.3413562    2.0879697 
S    -3.5515185    0.6376889    2.1168196 
O    -4.4304180    0.2838781    3.2369639 
O    -3.1060520    2.0331141    2.0791222 
C    -4.4288925    0.3072148    0.6065834 
C    -5.0913329    1.3490311   -0.0415033 
C    -5.7992184    1.0816053   -1.2134416 
C    -5.8509827   -0.2107027   -1.7539210 
C    -5.1778384   -1.2433266   -1.0784277 
C    -4.4748991   -0.9952153    0.0963499 
H    -3.9499710   -1.8026176    0.6061368 
H    -6.3049571    1.8995031   -1.7295577 
H    -5.0341364    2.3623597    0.3541526 
C    -6.6064986   -0.4918745   -3.0240920 
H    -5.1987766   -2.2554905   -1.4866808 
H     0.7373452   -0.4895412    3.7580750 
C     1.4633244    4.1044950   -0.8797094 
F     0.8145190    3.8940680   -2.0725941 
F     2.7920476    3.9100969   -1.1266357 
F     1.3279347    5.4583425   -0.6379415 
H    -3.2741923    0.7611438   -3.4929911 
H    -6.0092797   -1.1058083   -3.7132533 
H    -6.8864703    0.4370332   -3.5368192 
H    -7.5304812   -1.0525732   -2.8127837 
