# Supplementary material for: Ligand-Controlled Chemodivergent Bismuth Catalysis
Source: J Am Chem Soc. 2025 Nov 7;147(46):42406–15. doi: 10.1021/jacs.5c11854 (PMC12636031; doi:10.1021/jacs.5c11854)
Supplement: Supplementary file 2 [file ja5c11854_si_002.zip › revised2-comp-chem-xyz-and-xlsx/xyz-files/i3-n-c1.xyz]

83
Energy = -3757.367881989
O    -4.7418064   -0.3355113    1.5268720 
S    -3.3508709   -0.4132336    1.0937916 
C    -3.2634606    0.2316836   -0.5763366 
C    -4.4701422    0.4428119   -1.2460418 
C    -4.4545601    0.8279037   -2.5876453 
C    -3.2434971    1.0161293   -3.2545212 
H    -3.2323499    1.3189308   -4.3016248 
C    -2.0301654    0.8227658   -2.5835855 
C    -2.0581547    0.4174708   -1.2570781 
Bi   -0.1729946    0.4176812   -0.0835681 
O    -0.1113838    2.7129892   -0.5081659 
C    -1.1265184    3.4781731   -0.2837041 
C    -0.8066824    4.9565121   -0.6887797 
F    -0.4979162    5.0446151   -2.0108424 
F    -1.8515660    5.7819313   -0.4598417 
F     0.2552709    5.4370236    0.0122608 
O    -2.2296417    3.2036035    0.1752125 
C    -1.0180415    0.8815522    1.9163998 
C    -0.2546912    1.6035661    2.8244731 
C    -0.8612435    2.0977489    3.9858680 
H    -0.2624488    2.6550987    4.7064580 
C    -2.2216959    1.8888357    4.2131843 
C    -2.9886423    1.1701848    3.2927659 
C    -2.3791404    0.6592490    2.1462066 
O    -2.6731870   -1.7050384    1.0804963 
H    -5.4096405    0.2965789   -0.7146264 
H    -5.3973338    0.9849721   -3.1112034 
H    -1.0881722    0.9813248   -3.1065631 
H     0.8047349    1.7932215    2.6524615 
H    -2.6940812    2.2860726    5.1114168 
H    -4.0508508    0.9966348    3.4611163 
O     0.2365079   -1.7302579    2.4824888 
O     0.7905527   -3.8682081   -1.5140023 
S     0.6777042   -2.6232098    1.4192098 
C    -4.0191103   -3.0672585   -2.2844798 
C    -4.4280661   -4.0870512   -1.4225048 
C     3.0719884   -1.4486341    2.0244057 
C    -2.6851699   -2.6572956   -2.3002595 
C    -3.5003285   -4.7175033   -0.5855235 
C     2.4491150   -2.4945528    1.3377767 
C     4.4605152   -1.3360566    1.9675101 
H    -4.7376312   -2.5869207   -2.9486371 
H    -5.4732007   -4.3983126   -1.4062842 
H     2.4784217   -0.7463373    2.6066767 
C    -2.1654914   -4.3196003   -0.5909955 
C    -1.7781183   -3.2811293   -1.4425231 
C     3.1825656   -3.4258528    0.5980047 
C     5.2078021   -2.2590648    1.2319395 
C     4.5707383   -3.2992795    0.5482277 
H     4.9551916   -0.5274763    2.5048917 
O     0.3122903   -4.0316477    1.4665331 
S    -0.0965133   -2.7173719   -1.4174065 
H    -2.3508889   -1.8666061   -2.9673454 
H    -3.8197558   -5.5199002    0.0800640 
H     2.6748185   -4.2303929    0.0695973 
H     6.2942021   -2.1736011    1.1947162 
H    -1.4401414   -4.7877248    0.0720675 
H     5.1567356   -4.0195917   -0.0229858 
N     0.1149393   -1.9249332    0.0207467 
O     0.0258983   -1.6484921   -2.4137563 
C     2.0162447    0.6559513   -0.4333081 
C     2.6310775    1.7550224    0.1580242 
C     2.7065023   -0.2996942   -1.1584136 
C     4.0876415   -0.1363742   -1.3021192 
C     4.7656134    0.9438041   -0.7225073 
C     4.0126418    1.8776543    0.0088634 
H     4.4986960    2.7351073    0.4750482 
H     2.0731015    2.5150961    0.7000214 
H     2.2103681   -1.1463191   -1.6252314 
H     4.6262029   -0.8831804   -1.8819287 
C     6.2736288    1.1495021   -0.8884624 
C     6.9386498    1.2717184    0.4991734 
H     6.8104097    0.3482725    1.0803125 
H     6.5218354    2.1035538    1.0829354 
H     8.0169029    1.4514724    0.3790408 
C     6.5025769    2.4569843   -1.6806699 
C     6.9375755   -0.0090035   -1.6481440 
H     6.0834803    3.3257782   -1.1543079 
H     6.0349585    2.3999896   -2.6743524 
H     7.5807594    2.6280545   -1.8158818 
H     6.7964385   -0.9691220   -1.1314045 
H     8.0182732    0.1767888   -1.7214312 
H     6.5461569   -0.1064476   -2.6709590 
