# Supplementary material for: Ligand-Controlled Chemodivergent Bismuth Catalysis
Source: J Am Chem Soc. 2025 Nov 7;147(46):42406–15. doi: 10.1021/jacs.5c11854 (PMC12636031; doi:10.1021/jacs.5c11854)
Supplement: Supplementary file 2 [file ja5c11854_si_002.zip › revised2-comp-chem-xyz-and-xlsx/xyz-files/i3-n-c2.xyz]

83
Energy = -3757.365001595
O    -4.4000767   -0.3000507    0.4597443 
S    -3.8617744    1.0615460    0.4499785 
C    -2.5968347    1.0842335    1.7168347 
C    -2.9631279    1.6907842    2.9199956 
C    -2.1751451    1.4888579    4.0555389 
C    -1.0401630    0.6831694    3.9873242 
H    -0.4378465    0.5034617    4.8773969 
C    -0.6553712    0.1139924    2.7686501 
C    -1.4285983    0.3179824    1.6277563 
Bi   -0.7316415   -0.4933722   -0.3279687 
O    -1.4113090   -2.6279316   -2.0793869 
C    -2.0738939   -2.9534791   -1.0835048 
C    -3.0664579   -4.1503311   -1.1826945 
F    -2.7795473   -4.9498165   -2.2303546 
F    -3.0505590   -4.9089667   -0.0625556 
F    -4.3284739   -3.6772564   -1.3499209 
O    -2.0649472   -2.3742998    0.0592446 
C    -2.1669615    0.4692337   -1.7366624 
C    -1.8805436    0.4745291   -3.0922297 
C    -2.6149984    1.3202088   -3.9321053 
H    -2.4048273    1.3220753   -5.0016487 
C    -3.5878281    2.1656652   -3.4006824 
C    -3.8755352    2.1400447   -2.0352377 
C    -3.1713253    1.2743739   -1.1931613 
O    -4.7650703    2.1811366    0.6958462 
H    -3.8699367    2.2919911    2.9704373 
H    -2.4624036    1.9565652    4.9970505 
H     0.2434199   -0.5000972    2.7330977 
H    -1.0895940   -0.1505846   -3.5001319 
H    -4.1391830    2.8448766   -4.0506650 
H    -4.6571927    2.7718213   -1.6152591 
O     1.0736817    4.0019973   -0.9568142 
O     1.0689913    2.2250336   -3.2516638 
S     0.3495875    2.9933003   -0.1889425 
C     5.1931096    0.3340217   -1.1651014 
C     5.8175922    1.5845764   -1.1841619 
C     0.3729643    3.3900486    2.5172819 
C     3.8479160    0.2148735   -1.5139127 
C     5.1051372    2.7235263   -1.5737175 
C     1.0864133    2.9002300    1.4242964 
C     0.9769014    3.3768580    3.7762291 
H     5.7568477   -0.5541375   -0.8826347 
H     6.8678975    1.6703904   -0.9040645 
H    -0.6416934    3.7613739    2.3843946 
C     3.7609923    2.6212057   -1.9326463 
C     3.1456175    1.3656788   -1.8832596 
C     2.3914972    2.4132958    1.5578777 
C     2.2699721    2.8728192    3.9302092 
C     2.9783817    2.3934260    2.8214912 
H     0.4284214    3.7509258    4.6406420 
O    -1.0882090    3.1665022   -0.0194351 
S     1.4144615    1.2379239   -2.2430039 
H     3.3520537   -0.7535489   -1.5148492 
H     5.5969025    3.6960167   -1.6012490 
H     2.9386606    2.0564380    0.6857634 
H     2.7320786    2.8537520    4.9175420 
H     3.1923849    3.4981219   -2.2340211 
H     3.9908001    2.0081188    2.9437130 
N     0.6285931    1.4817423   -0.8057046 
O     1.1153957   -0.1737760   -2.5250962 
C     1.1352175   -1.6205887    0.1181155 
C     1.3428617   -2.8860675   -0.3991913 
C     2.0310705   -0.9891068    0.9707336 
C     3.1791440   -1.6891106    1.3414881 
C     3.4384592   -2.9847833    0.8650932 
C     2.5102666   -3.5582568   -0.0157064 
H     2.6783327   -4.5521115   -0.4268081 
H     0.6499317   -3.3513130   -1.0972896 
H     1.8758401    0.0251419    1.3332174 
H     3.8801496   -1.1997339    2.0181774 
C     4.7035713   -3.7185674    1.3186124 
C     4.6793203   -3.8428303    2.8585629 
H     5.5816853   -4.3684173    3.2034877 
H     3.7996951   -4.4122738    3.1920174 
H     4.6545217   -2.8581302    3.3450517 
C     5.9434018   -2.9050562    0.8887783 
C     4.8084260   -5.1265354    0.7133572 
H     5.9927144   -2.8187583   -0.2064043 
H     6.8583139   -3.4095942    1.2319115 
H     5.9361510   -1.8936659    1.3177234 
H     4.8567446   -5.0967960   -0.3847582 
H     3.9598913   -5.7611911    1.0071018 
H     5.7274844   -5.6086791    1.0748688 
