# Supplementary material for: Ligand-Controlled Chemodivergent Bismuth Catalysis
Source: J Am Chem Soc. 2025 Nov 7;147(46):42406–15. doi: 10.1021/jacs.5c11854 (PMC12636031; doi:10.1021/jacs.5c11854)
Supplement: Supplementary file 2 [file ja5c11854_si_002.zip › revised2-comp-chem-xyz-and-xlsx/xyz-files/i3-n-c3.xyz]

83
Energy = -3757.351192810
O    -5.1202828    0.2697614    1.7346161 
S    -3.7545532    0.1814947    1.2378561 
C    -3.6129405    1.0613731   -0.3043762 
C    -4.7091120    1.7608582   -0.8061063 
C    -4.5959561    2.3794157   -2.0538431 
C    -3.3997564    2.3068062   -2.7695280 
H    -3.3158858    2.7931191   -3.7419724 
C    -2.2910179    1.6257024   -2.2467588 
C    -2.4088937    0.9954935   -1.0159186 
Bi   -0.6517850    0.1467737    0.1185518 
O     0.2382005    2.3099301    0.0506314 
C    -0.4867274    3.3477638    0.3001617 
C     0.3713367    4.6583888    0.2166792 
F     1.2294852    4.6595562   -0.8293080 
F    -0.4097355    5.7568864    0.1067510 
F     1.1091506    4.7972046    1.3570517 
O    -1.6710332    3.4380632    0.6026262 
C    -1.2640691    0.8228389    2.1828240 
C    -0.3578080    1.3298734    3.1003132 
C    -0.8494981    1.9717887    4.2462439 
H    -0.1448905    2.3625503    4.9809473 
C    -2.2234611    2.1240015    4.4454435 
C    -3.1329748    1.6183445    3.5135705 
C    -2.6398384    0.9579353    2.3886838 
O    -3.1411452   -1.1326763    0.9749720 
H    -5.6355160    1.8058100   -0.2338217 
H    -5.4478335    2.9210770   -2.4646374 
H    -1.3480138    1.6156295   -2.7930591 
H     0.7152877    1.2391086    2.9383464 
H    -2.5929452    2.6359315    5.3337800 
H    -4.2086300    1.7164302    3.6596696 
O     1.7695554   -0.1516559    1.2288565 
O     0.7964909    1.3620268   -3.2399937 
S     2.5711638   -0.1591481   -0.0199720 
C     1.0811869   -3.6380181   -3.5335397 
C    -0.0216619   -3.6219107   -4.3951355 
C     3.3627431    2.3317209    0.7918638 
C     1.5786401   -2.4489709   -3.0096311 
C    -0.6397161   -2.4157249   -4.7286897 
C     3.7091912    1.1933990    0.0597460 
C     4.2660548    3.3920472    0.8471450 
H     1.5562455   -4.5816008   -3.2670861 
H    -0.4045376   -4.5571366   -4.8035462 
H     2.4058991    2.3838400    1.3040543 
C    -0.1509531   -1.2132394   -4.2127066 
C     0.9580645   -1.2465165   -3.3656753 
C     4.9307172    1.0876690   -0.6108144 
C     5.4904712    3.3076665    0.1767940 
C     5.8224143    2.1583005   -0.5479862 
H     4.0131484    4.2860305    1.4167559 
O     3.3179569   -1.3655719   -0.3398047 
S     1.6317628    0.2739640   -2.7483606 
H     2.4302134   -2.4495265   -2.3301169 
H    -1.5038239   -2.4053934   -5.3931756 
H     5.1740549    0.1865563   -1.1694768 
H     6.1926023    4.1408508    0.2233945 
H    -0.6134465   -0.2628427   -4.4734997 
H     6.7803362    2.0919224   -1.0642264 
N     1.4035319    0.1960681   -1.1191567 
O     3.0641438    0.3065913   -3.0225205 
C    -0.5894749   -2.0709151   -0.2759884 
C    -1.5168395   -2.5338237   -1.1988429 
C     0.2588913   -2.9043959    0.4296733 
C     0.1495982   -4.2838192    0.2064367 
C    -0.7835983   -4.8115555   -0.6948245 
C    -1.6004256   -3.9113273   -1.4001010 
H    -2.3334776   -4.2789080   -2.1185588 
H    -2.1831096   -1.8645681   -1.7432265 
H     0.9847117   -2.5249446    1.1463262 
H     0.8091314   -4.9415264    0.7703554 
C    -0.9693022   -6.3200166   -0.8944660 
C    -0.8328608   -6.6795101   -2.3885141 
H    -1.0094360   -7.7559456   -2.5288928 
H     0.1764777   -6.4498756   -2.7570566 
H    -1.5577860   -6.1364392   -3.0092337 
C    -2.3864221   -6.6998613   -0.4071604 
C     0.0589185   -7.1426303   -0.1027251 
H    -3.1628665   -6.1696210   -0.9760522 
H    -2.5134662   -6.4530595    0.6569899 
H    -2.5492915   -7.7805704   -0.5330432 
H     1.0893661   -6.9068889   -0.4065196 
H    -0.1098105   -8.2124773   -0.2902804 
H    -0.0293243   -6.9766919    0.9806093 
