# Supplementary material for: Ligand-Controlled Chemodivergent Bismuth Catalysis
Source: J Am Chem Soc. 2025 Nov 7;147(46):42406–15. doi: 10.1021/jacs.5c11854 (PMC12636031; doi:10.1021/jacs.5c11854)
Supplement: Supplementary file 2 [file ja5c11854_si_002.zip › revised2-comp-chem-xyz-and-xlsx/xyz-files/i3-n-c4.xyz]

83
Energy = -3757.343510324
O     3.1671950    4.5613031    0.1250995 
S     2.6219019    3.2128472    0.0003162 
C     1.7418488    2.8406918    1.5208868 
C     1.9798079    3.6990218    2.5980195 
C     1.4373490    3.4005045    3.8497600 
C     0.6474434    2.2639479    4.0203025 
H     0.2216528    2.0307254    4.9964792 
C     0.3820864    1.4210861    2.9343011 
C     0.9424892    1.7005048    1.6898707 
Bi    0.1916590    0.5881418   -0.0983484 
O     2.1657745   -0.4912074   -0.2898691 
C     2.8286598   -0.4614911   -1.4023937 
C     4.2628080   -1.0674839   -1.2235647 
F     4.2065045   -2.4176615   -1.3918100 
F     5.1092413   -0.5775965   -2.1616735 
F     4.8056967   -0.8212974   -0.0153761 
O     2.4843575   -0.0849669   -2.5127486 
C     0.6323167    2.1291095   -1.6655504 
C    -0.0879660    2.0998530   -2.8552679 
C     0.0067803    3.1756453   -3.7452091 
H    -0.5526140    3.1493623   -4.6805912 
C     0.8024052    4.2789027   -3.4312991 
C     1.5315907    4.3060442   -2.2415120 
C     1.4519793    3.2217914   -1.3611875 
O     3.5432928    2.1047920   -0.2465764 
H     2.5898654    4.5894286    2.4515891 
H     1.6315394    4.0662696    4.6905703 
H    -0.2526711    0.5464976    3.0744109 
H    -0.7163075    1.2446253   -3.1047384 
H     0.8649063    5.1231048   -4.1177997 
H     2.1719716    5.1525384   -1.9962925 
O    -0.4120094   -1.1726159   -1.9681592 
O    -0.6729761   -3.9098982    1.6030189 
S    -0.4408738   -2.3911217   -1.1246291 
C     3.6816902   -4.2054223    1.4480466 
C     4.4523911   -3.3055844    2.1904301 
C    -2.2933156   -4.4052287   -1.0112528 
C     2.3103086   -3.9994463    1.3017495 
C     3.8577246   -2.1909192    2.7884370 
C    -2.0878128   -3.0383514   -1.2119148 
C    -3.5980541   -4.8975424   -1.0505668 
H     4.1485069   -5.0734503    0.9821354 
H     5.5241834   -3.4733314    2.3018597 
H    -1.4494114   -5.0661621   -0.8250036 
C     2.4884425   -1.9708034    2.6498683 
C     1.7311078   -2.8833299    1.9107484 
C    -3.1452672   -2.1588332   -1.4621489 
C    -4.6696063   -4.0306512   -1.2888404 
C    -4.4426233   -2.6671099   -1.4996784 
H    -3.7767515   -5.9618257   -0.8962743 
O     0.5074939   -3.4535523   -1.4093178 
S    -0.0114667   -2.6193982    1.7503588 
H     1.6974014   -4.6930860    0.7294111 
H     4.4607477   -1.4891528    3.3647667 
H    -2.9560090   -1.1018272   -1.6369937 
H    -5.6871053   -4.4218473   -1.3181026 
H     2.0112861   -1.1122172    3.1191777 
H    -5.2770979   -1.9964173   -1.7013638 
N    -0.2561524   -1.7313253    0.3765846 
O    -0.4231628   -1.7273940    2.8312134 
C    -2.0463718    0.7867076    0.1313468 
C    -2.7295986    0.0066166    1.0582780 
C    -2.6877880    1.7395613   -0.6475875 
C    -4.0726376    1.9003285   -0.4998090 
C    -4.8050134    1.1323410    0.4137586 
C    -4.1042149    0.1953634    1.1936738 
H    -4.6338715   -0.4160060    1.9250830 
H    -2.2237050   -0.7386550    1.6683564 
H    -2.1561074    2.3618355   -1.3664950 
H    -4.5670261    2.6422552   -1.1247730 
C    -6.3192329    1.2798643    0.5882803 
C    -6.9953328   -0.0701578    0.2640713 
H    -8.0827744    0.0117849    0.4072600 
H    -6.6266723   -0.8763865    0.9126795 
H    -6.8095400   -0.3577772   -0.7807465 
C    -6.9099669    2.3569847   -0.3340824 
C    -6.6191249    1.6675100    2.0534829 
H    -7.9947023    2.4212760   -0.1691028 
H    -6.7466927    2.1201043   -1.3954190 
H    -6.4811596    3.3488972   -0.1302631 
H    -7.7044070    1.7751517    2.1961683 
H    -6.1414704    2.6242112    2.3104422 
H    -6.2592429    0.9052755    2.7579352 
