# Supplementary material for: Ligand-Controlled Chemodivergent Bismuth Catalysis
Source: J Am Chem Soc. 2025 Nov 7;147(46):42406–15. doi: 10.1021/jacs.5c11854 (PMC12636031; doi:10.1021/jacs.5c11854)
Supplement: Supplementary file 2 [file ja5c11854_si_002.zip › revised2-comp-chem-xyz-and-xlsx/xyz-files/i3-o-Bi-2-Cl.xyz]

101
Energy = -4005.822798705
O    -4.6396131    2.6221681   -0.4047403 
S    -3.3789888    1.8940572   -0.5352289 
C    -2.0815324    2.9260310    0.1208033 
C    -2.3261088    4.2971231    0.1994535 
C    -1.2818571    5.1663612    0.5266942 
C     0.0128092    4.6957132    0.7799717 
C     1.1859927    5.6096775    1.1335081 
C     0.2222393    3.3052270    0.7178290 
C    -0.8008760    2.4285036    0.3876372 
Bi   -0.3668837    0.2567556    0.6515926 
Cl   -0.2741706    0.3948984    3.2104996 
C    -2.4792741   -0.4442247    0.8367596 
C    -2.7059373   -1.6562432    1.4647752 
C    -4.0156325   -2.0843047    1.7241294 
C    -4.3039536   -3.4429199    2.3623312 
C    -5.0647781   -1.2190380    1.3753673 
C    -4.8283566    0.0077142    0.7659647 
C    -3.5178473    0.4126805    0.4721701 
O    -2.9609897    1.4688024   -1.8707276 
H    -3.3233199    4.6856547   -0.0047749 
H    -1.4988229    6.2316750    0.5787919 
H     1.2146842    2.9068221    0.9389580 
H    -1.8618692   -2.2855719    1.7300165 
H    -6.0977149   -1.5020414    1.5781786 
H    -5.6574185    0.6614595    0.4970748 
O    -2.2363194   -2.0117436   -1.8616105 
O     0.0865295   -4.6619836   -0.5026076 
S    -0.8964918   -1.5722784   -2.2420917 
C     4.4507357   -3.5697592   -1.5731809 
C     5.0806790   -3.3607113   -0.3423733 
C    -0.5061774   -2.3608445   -4.8475508 
C     3.0599492   -3.5275613   -1.6648520 
C     4.3224220   -3.1006633    0.8016936 
C    -0.8145955   -1.3008315   -3.9911394 
C    -0.5357483   -2.1384846   -6.2249558 
H     5.0437921   -3.7625072   -2.4675190 
H     6.1684738   -3.3985296   -0.2777729 
H    -0.2370198   -3.3345314   -4.4411828 
C     2.9303054   -3.0559546    0.7247829 
C     2.3162086   -3.2714623   -0.5103180 
C    -1.1606139   -0.0352153   -4.4736607 
C    -0.8752815   -0.8777739   -6.7272042 
C    -1.1879874    0.1690546   -5.8541710 
H    -0.2895769   -2.9529689   -6.9066385 
O    -0.5284314   -0.2233416   -1.6593262 
S     0.5398473   -3.2739155   -0.5729574 
H     2.5598267   -3.6735578   -2.6211449 
H     4.8125661   -2.9260700    1.7594324 
H    -1.4035063    0.7679843   -3.7794028 
H    -0.8941133   -0.7101891   -7.8046139 
H     2.3288413   -2.8425851    1.6067759 
H    -1.4504848    1.1515867   -6.2472276 
N     0.2562041   -2.6351513   -2.0196014 
O     0.0641280   -2.4181462    0.5425975 
C     1.8631306    0.1942986    0.4018639 
C     2.6380781    0.4614950    1.5198909 
C     2.3901135    0.0022966   -0.8635859 
C     3.7794532    0.0892055   -1.0047108 
C     4.6161248    0.3773583    0.0812412 
C     4.0198483    0.5559711    1.3398550 
H     4.6307939    0.7798614    2.2143708 
H     2.1996007    0.5937459    2.5083272 
H     1.7646435   -0.2109010   -1.7259818 
H     4.1948053   -0.0709366   -1.9978922 
C     6.1276147    0.5636074   -0.0817292 
C     6.4325466    2.0721815    0.0680810 
H     5.9058224    2.6559763   -0.7005604 
H     7.5126582    2.2502175   -0.0420826 
H     6.1216532    2.4447469    1.0541991 
C     6.6230710    0.0909925   -1.4578068 
C     6.8916381   -0.2178113    1.0068025 
H     6.1929655    0.6851645   -2.2764969 
H     6.3790108   -0.9665025   -1.6328638 
H     7.7155439    0.1998735   -1.5087234 
H     7.9732252   -0.0683216    0.8768416 
H     6.6846936   -1.2940105    0.9380383 
H     6.6292632    0.1169747    2.0191398 
C     2.3158389    5.3965932    0.1010817 
C     1.6988758    5.2361965    2.5426462 
C     0.7865694    7.0925737    1.1288988 
C    -5.0533289   -3.2215810    3.6946458 
C    -3.0176899   -4.2355052    2.6408122 
C    -5.1901352   -4.2619857    1.3973104 
H    -4.6763135   -4.4276651    0.4394049 
H    -6.1434523   -3.7560290    1.1923476 
H    -5.4150978   -5.2423005    1.8421026 
H    -3.2790416   -5.2073470    3.0819772 
H    -2.3617243   -3.7125715    3.3517734 
H    -2.4483622   -4.4269268    1.7196787 
H    -6.0030896   -2.6908137    3.5425239 
H    -4.4409966   -2.6363132    4.3957825 
H    -5.2780484   -4.1921504    4.1604731 
H     1.9735405    5.6467024   -0.9132998 
H     2.6727596    4.3573297    0.0938492 
H     3.1704882    6.0430600    0.3470497 
H     0.4250429    7.4136572    0.1413538 
H     1.6634195    7.7052962    1.3805006 
H     0.0048129    7.3071719    1.8716967 
H     2.0393331    4.1924873    2.5894873 
H     0.9096742    5.3716502    3.2959747 
H     2.5486659    5.8799809    2.8122186 
