# Supplementary material for: Ligand-Controlled Chemodivergent Bismuth Catalysis
Source: J Am Chem Soc. 2025 Nov 7;147(46):42406–15. doi: 10.1021/jacs.5c11854 (PMC12636031; doi:10.1021/jacs.5c11854)
Supplement: Supplementary file 2 [file ja5c11854_si_002.zip › revised2-comp-chem-xyz-and-xlsx/xyz-files/i3-o-Bi-5-OTs.xyz]

98
Energy = -4443.357624795
C    -1.9091107    0.3990165    1.9119594 
C    -1.9631969   -0.2822396   -1.3562717 
C    -2.9458907    0.7118332   -1.3779139 
C    -3.8267696    0.8327260   -2.4539092 
C    -1.8755493   -1.1791524   -2.4184915 
C    -2.7382508   -1.0523714   -3.5131732 
C    -3.7087656   -0.0510672   -3.5281828 
H    -4.5850720    1.6135519   -2.4526125 
H    -4.3865797    0.0434050   -4.3761839 
Bi   -0.6417484   -0.6496327    0.4073242 
C    -2.8619182    1.3343865    1.4922200 
C    -1.8477642   -0.0062317    3.2381161 
C    -2.7235230    0.5632674    4.1692947 
C    -3.7418732    1.8902090    2.4232862 
C    -3.6625727    1.5087587    3.7631804 
H    -1.1362940   -0.7637543    3.5521384 
H    -4.3481395    1.9497087    4.4860837 
H    -4.4802184    2.6190263    2.0921255 
S    -3.0131834    2.0198219   -0.1560023 
N    -1.7193176    2.8743384   -0.2025972 
O    -4.3248864    2.6551367   -0.2787102 
H     3.2706272    6.0231663    2.3870075 
H     3.5865595    4.0755422    0.8621275 
C     2.5238817    5.2295155    2.3560044 
C     2.7064074    4.1437034    1.5002104 
C     1.3932751    5.2943976    3.1757265 
O     0.6373531    1.2579870    0.0851557 
H     1.2599636    6.1408885    3.8500213 
C     1.7348728    3.1404593    1.4712012 
N     2.8451255    0.6321970    1.2856286 
S     2.0220228    1.7174240    0.4599063 
H     0.4670522    0.3010429    4.7481441 
C     0.4310965    4.2814685    3.1341077 
O     0.9488995   -0.6369382    2.4927997 
C     0.5944293    3.1969767    2.2748571 
C     1.2743710    1.0212640    4.8556926 
H     0.4501967    1.9504687    6.6159522 
S     2.3451278   -0.1376874    2.6014543 
C     1.2707134    1.9485584    5.8980510 
C     2.3276495    1.0347089    3.9395895 
H    -0.4513747    4.3377825    3.7711844 
O     2.8316845    2.0953108   -0.6855020 
C     2.3064530    2.8791209    6.0106120 
H    -0.1581722    2.4142559    2.2184405 
C     3.3802418    1.9482050    4.0508898 
H     2.2922700    3.6134556    6.8165667 
O     3.3456845   -1.1565485    2.8910999 
C     3.3599804    2.8759212    5.0905378 
H     4.1908930    1.9469983    3.3232445 
H     4.1653099    3.6053357    5.1769538 
H     4.3360025   -5.6385374   -1.1826065 
H     5.3291354   -4.5762853   -0.1499916 
C     5.0940651   -4.8418422   -1.1908870 
H     6.0064832   -5.2533585   -1.6448543 
H     4.0687700   -3.2241063   -4.0929949 
H     5.2693093   -4.5179418   -3.8817211 
C     4.3604722   -4.0692511   -3.4545005 
C     4.6303993   -3.6215869   -2.0009427 
H     6.6810375   -2.9964941   -2.3968352 
C     5.7565927   -2.5636540   -1.9870251 
C     3.3584874   -2.9922116   -1.4259651 
H     5.9595815   -2.2226096   -0.9615551 
H     3.5567874   -4.8191092   -3.4905934 
H     3.1217499   -4.3617678    0.2392033 
C     2.7257112   -3.4899168   -0.2785133 
C     2.8011678   -1.8659664   -2.0550060 
H     3.2590498   -1.4503640   -2.9528446 
H     5.4954794   -1.6855567   -2.5933633 
C     1.5802591   -2.8848529    0.2517975 
C     1.6626642   -1.2352124   -1.5536184 
H     1.1129064   -3.2795044    1.1510317 
C     1.0941485   -1.7721592   -0.4079036 
H     1.2689350   -0.3479131   -2.0476924 
H    -2.6511376   -1.7447179   -4.3505295 
O    -1.4666129   -2.6980673    0.8650545 
S    -2.7503471   -3.2204989    1.5541628 
O    -2.8894292   -4.6279842    1.1817203 
O    -2.7373494   -2.9121488    2.9819367 
C    -4.0657934   -2.3029651    0.7980430 
C    -4.7403962   -1.3226525    1.5276995 
C    -5.7328219   -0.5711568    0.9026748 
C    -6.0722442   -0.7922186   -0.4401937 
C    -5.4009252   -1.8072394   -1.1405823 
C    -4.3975258   -2.5586050   -0.5363965 
H    -3.8782094   -3.3370110   -1.0944258 
H    -6.2519078    0.2038039    1.4687434 
H    -4.4848844   -1.1526514    2.5722656 
C    -7.1239882    0.0471848   -1.1091764 
H    -5.6619150   -2.0032272   -2.1810329 
H    -1.1351896   -1.9810554   -2.4102242 
C    -1.2440715    3.4655419   -1.3627155 
F    -2.1549975    4.2845957   -2.0044697 
F    -0.8135851    2.5877164   -2.3308877 
F    -0.1755176    4.2505865   -1.0615915 
H    -2.6716426    0.2501919    5.2117885 
H    -6.8695205    1.1151050   -1.0383520 
H    -8.1016439   -0.0818153   -0.6207372 
H    -7.2330191   -0.2147970   -2.1687975 
