# Supplementary material for: Ligand-Controlled Chemodivergent Bismuth Catalysis
Source: J Am Chem Soc. 2025 Nov 7;147(46):42406–15. doi: 10.1021/jacs.5c11854 (PMC12636031; doi:10.1021/jacs.5c11854)
Supplement: Supplementary file 2 [file ja5c11854_si_002.zip › revised2-comp-chem-xyz-and-xlsx/xyz-files/i3-o-c1.xyz]

83
Energy = -3757.351993060
O     3.4552255   -3.1765463    0.7054272 
S     2.5165362   -2.0959665    0.4285416 
C     1.5532195   -2.5945595   -1.0171712 
C     2.2078999   -3.4934770   -1.8649864 
C     1.6660287   -3.7934417   -3.1159814 
C     0.4683245   -3.2127705   -3.5279819 
H     0.0493223   -3.4421951   -4.5072927 
C    -0.2158538   -2.3380159   -2.6762888 
C     0.3422042   -2.0386855   -1.4420279 
Bi   -0.7681375   -0.7570559   -0.0280176 
O    -2.4231933   -2.2941690    0.1864169 
C    -2.0433048   -3.4977895    0.4960350 
C    -3.2572616   -4.4817698    0.5203592 
F    -4.2242592   -4.0462508    1.3658805 
F    -3.8053204   -4.5871597   -0.7184763 
F    -2.8870672   -5.7161204    0.9149798 
O    -0.9144387   -3.9000746    0.7414518 
C     0.2812440   -1.1648423    1.8576760 
C    -0.3890169   -0.8783682    3.0425371 
C     0.1535186   -1.3092796    4.2585896 
H    -0.3596876   -1.0740827    5.1907511 
C     1.3369740   -2.0473581    4.2728752 
C     2.0015567   -2.3494303    3.0804009 
C     1.4720642   -1.8980769    1.8705676 
O     3.0461176   -0.7646606    0.1349475 
H     3.1477107   -3.9419716   -1.5454624 
H     2.1918663   -4.4872279   -3.7711899 
H    -1.1653284   -1.9060507   -2.9904848 
H    -1.3298037   -0.3255811    3.0359492 
H     1.7525266   -2.3963383    5.2178902 
H     2.9283019   -2.9215050    3.0888293 
O     3.3226632    2.7505525   -1.2742227 
O    -1.0050846    1.6459939   -2.4948914 
S     2.1602791    3.6055612   -1.0318085 
C     3.2025180   -0.5789137   -3.8895484 
C     2.7191544   -0.6459233   -5.1997032 
C     2.1187309    2.2614282    1.3764641 
C     2.5123001    0.1491000   -2.9210028 
C     1.5402127    0.0187081   -5.5504143 
C     1.6750843    3.3842363    0.6739613 
C     1.6874051    2.0709430    2.6901655 
H     4.1177921   -1.1044959   -3.6160215 
H     3.2591978   -1.2251947   -5.9494227 
H     2.7699194    1.5365887    0.8927372 
C     0.8351568    0.7475094   -4.5920444 
C     1.3309861    0.7987445   -3.2859981 
C     0.8252172    4.3247503    1.2643075 
C     0.8301567    2.9977337    3.2914292 
C     0.4078506    4.1274040    2.5821257 
H     2.0256405    1.1965684    3.2464209 
O     2.3174757    5.0407934   -1.2625582 
S     0.3884583    1.6789192   -2.0635097 
H     2.8681150    0.1926797   -1.8950375 
H     1.1591946   -0.0392428   -6.5702932 
H     0.4974678    5.1986666    0.7018451 
H     0.4935782    2.8442166    4.3171357 
H    -0.0971443    1.2492086   -4.8475690 
H    -0.2477238    4.8581078    3.0567508 
N     0.8614052    3.1818055   -1.9297970 
O     0.6542935    0.9394180   -0.7651209 
C    -2.3157790    0.7923876    0.2932240 
C    -3.6492474    0.5383344    0.0243626 
C    -1.8409683    1.9874567    0.8170812 
C    -2.7781574    2.9825131    1.0827444 
C    -4.1479467    2.7991154    0.8240931 
C    -4.5601102    1.5678421    0.2958369 
H    -5.6107633    1.3806669    0.0810576 
H    -3.9954505   -0.4115094   -0.3768623 
H    -0.7850734    2.1649001    1.0129005 
H    -2.4161762    3.9218096    1.5009260 
C    -5.1279583    3.9357492    1.1245265 
C    -4.7298322    5.1717029    0.2868496 
H    -5.4216466    6.0009074    0.4947772 
H    -4.7737384    4.9468536   -0.7885830 
H    -3.7128884    5.5140196    0.5231985 
C    -5.0465940    4.2826513    2.6278630 
C    -6.5781280    3.5590206    0.7857102 
H    -4.0380062    4.6078974    2.9176232 
H    -5.3167766    3.4142774    3.2459491 
H    -5.7439521    5.1009508    2.8589511 
H    -6.7012487    3.3261534   -0.2819183 
H    -7.2368873    4.4066110    1.0208421 
H    -6.9231735    2.6949205    1.3718709 
