# Supplementary material for: Ligand-Controlled Chemodivergent Bismuth Catalysis
Source: J Am Chem Soc. 2025 Nov 7;147(46):42406–15. doi: 10.1021/jacs.5c11854 (PMC12636031; doi:10.1021/jacs.5c11854)
Supplement: Supplementary file 2 [file ja5c11854_si_002.zip › revised2-comp-chem-xyz-and-xlsx/xyz-files/i3-o-c3.xyz]

83
Energy = -3757.349549823
O    -1.6538812    2.8750873   -0.6286482 
S    -3.1299352    2.7012189   -0.6331472 
C    -3.4028081    1.3399986   -1.7391454 
C    -4.4786689    1.3154824   -2.6266995 
C    -4.6246001    0.2018764   -3.4574442 
C    -3.7233946   -0.8634261   -3.3812527 
H    -3.8527310   -1.7307943   -4.0292357 
C    -2.6505256   -0.8374374   -2.4780101 
C    -2.4983834    0.2788881   -1.6728355 
Bi   -1.0009486    0.4000408   -0.0022091 
O    -1.3063985   -1.7956708    0.3132501 
C    -0.8226425   -2.0499266    1.4843023 
C    -1.0043957   -3.5251168    1.9545559 
F     0.1946706   -4.1010368    2.1838393 
F    -1.7038208   -3.5338187    3.1175484 
F    -1.6721799   -4.2828198    1.0632258 
O    -0.2979331   -1.2395059    2.2459595 
C    -2.6205048    1.0598661    1.4741472 
C    -2.8594428    0.5342175    2.7390117 
C    -3.9644613    0.9843222    3.4777682 
H    -4.1408064    0.5750161    4.4729993 
C    -4.8344801    1.9430363    2.9557639 
C    -4.6096274    2.4760281    1.6840182 
C    -3.4984723    2.0309795    0.9701658 
O    -3.9906371    3.8251590   -0.9568863 
H    -5.1746854    2.1529436   -2.6701867 
H    -5.4507772    0.1664193   -4.1670565 
H    -1.9553567   -1.6730487   -2.4210967 
H    -2.1942371   -0.2124284    3.1693407 
H    -5.6903145    2.2824501    3.5387982 
H    -5.2729885    3.2292704    1.2592349 
O     2.7731585   -2.4908792    1.7243332 
O     2.5558466   -1.2590757   -2.7523121 
S     3.1079203   -2.0453789    0.3760645 
C     0.0502700   -5.2896028   -1.7742433 
C    -0.5716318   -5.3891637   -3.0207893 
C     4.5981898   -0.2393656    1.8126970 
C     0.6707645   -4.0980135   -1.3918583 
C    -0.5682566   -4.2983594   -3.8981230 
C     4.1893044   -0.6329232    0.5381294 
C     5.5461924    0.7784755    1.9370853 
H     0.0473561   -6.1388826   -1.0907158 
H    -1.0620188   -6.3187235   -3.3118932 
H     4.1913457   -0.7387995    2.6904475 
C     0.0555758   -3.1067863   -3.5302450 
C     0.6667046   -3.0187967   -2.2730986 
C     4.6861004   -0.0075568   -0.6099271 
C     6.0638630    1.3991192    0.7985742 
C     5.6242254    1.0140907   -0.4724551 
H     5.8872749    1.0752345    2.9291290 
O     3.7961599   -3.0087893   -0.4920121 
S     1.4328946   -1.4686925   -1.8366291 
H     1.1495394   -4.0091415   -0.4188143 
H    -1.0521844   -4.3757288   -4.8721777 
H     4.3446450   -0.3224007   -1.5956140 
H     6.8139159    2.1841737    0.9001389 
H     0.0641368   -2.2545351   -4.2099601 
H     6.0194428    1.5064708   -1.3616924 
N     1.7374953   -1.4889567   -0.2836129 
O     0.3462259   -0.4522057   -2.0000991 
C     0.8747138    1.4644653    0.5828356 
C     1.6895834    1.9987753   -0.3952877 
C     0.9632460    1.7620606    1.9314626 
C     1.9218075    2.7061011    2.3064158 
C     2.7494411    3.3359116    1.3614974 
C     2.6406454    2.9382093    0.0215465 
H     3.2819663    3.3754761   -0.7412737 
H     1.6031412    1.7234914   -1.4442997 
H     0.3203429    1.3020953    2.6804763 
H     1.9915501    2.9639072    3.3631934 
C     3.6508837    4.4967673    1.7952797 
C     4.6293655    4.9199511    0.6883286 
H     5.2654696    5.7360674    1.0586388 
H     4.1056955    5.2885507   -0.2049836 
H     5.2838063    4.0900850    0.3876425 
C     4.4596624    4.1326439    3.0559021 
C     2.7267146    5.6952884    2.1196119 
H     5.0883910    4.9860232    3.3483950 
H     5.1138945    3.2721550    2.8690239 
H     3.8109408    3.8912854    3.9085464 
H     3.3313972    6.5607625    2.4293282 
H     2.0307721    5.4531971    2.9352608 
H     2.1350467    5.9841780    1.2387679 
