# Supplementary material for: Ligand-Controlled Chemodivergent Bismuth Catalysis
Source: J Am Chem Soc. 2025 Nov 7;147(46):42406–15. doi: 10.1021/jacs.5c11854 (PMC12636031; doi:10.1021/jacs.5c11854)
Supplement: Supplementary file 2 [file ja5c11854_si_002.zip › revised2-comp-chem-xyz-and-xlsx/xyz-files/i3-o-c4.xyz]

83
Energy = -3757.350813360
O     0.6751220    5.0335533   -2.3107887 
S     0.5988366    3.8887540   -1.4124032 
C    -0.0938934    2.5036627   -2.3076727 
C    -0.4953223    2.6843043   -3.6300065 
C    -1.1178674    1.6285087   -4.3026495 
C    -1.3391535    0.4126004   -3.6584853 
H    -1.8317407   -0.4055867   -4.1835779 
C    -0.9328718    0.2287194   -2.3298882 
C    -0.3113234    1.2775268   -1.6658756 
Bi    0.7209131    0.8819075    0.2611416 
O    -0.3650800    1.9070297    1.8973225 
C     0.3324980    1.6156069    2.9458300 
C    -0.2412601    2.2246501    4.2588702 
F     0.2343243    3.4895838    4.3942347 
F    -1.5861651    2.2793376    4.2499857 
F     0.1502208    1.5092572    5.3284245 
O     1.3821050    0.9714647    2.9601152 
C     2.4215430    2.3083586   -0.0822939 
C     3.6915805    1.9547932    0.3570996 
C     4.7949793    2.7075942   -0.0706859 
H     5.7922190    2.4432639    0.2815327 
C     4.6220431    3.7812764   -0.9454085 
C     3.3459007    4.1278873   -1.4008573 
C     2.2501214    3.3903550   -0.9548966 
O    -0.1515552    3.9832891   -0.1594838 
H    -0.3269052    3.6429185   -4.1194728 
H    -1.4359334    1.7652462   -5.3359158 
H    -1.1110737   -0.7219761   -1.8311470 
H     3.8413642    1.1063888    1.0267855 
H     5.4849046    4.3568773   -1.2799361 
H     3.1981590    4.9630874   -2.0849574 
O    -4.1169774   -1.9271090   -0.2986353 
O    -1.1945395   -0.8332042    3.1242520 
S    -4.3505584   -0.8819460    0.7027122 
C    -0.9712988   -5.1027812    2.3742499 
C    -0.8022653   -5.5549114    1.0618817 
C    -4.1764081    0.8164242   -1.4432905 
C    -1.2898888   -3.7668763    2.6187363 
C    -0.9489507   -4.6721088   -0.0119179 
C    -3.9675561    0.6853038   -0.0693732 
C    -3.9141988    2.0439265   -2.0561121 
H    -0.8491896   -5.7900511    3.2117884 
H    -0.5542904   -6.6005733    0.8767608 
H    -4.5236056   -0.0351949   -2.0272104 
C    -1.2673122   -3.3351228    0.2196874 
C    -1.4324292   -2.8967304    1.5347053 
C    -3.5016439    1.7557517    0.6980447 
C    -3.4305089    3.1153034   -1.3026509 
C    -3.2238403    2.9696610    0.0727617 
H    -4.0712752    2.1541923   -3.1290589 
O    -5.7140642   -0.7869495    1.2356380 
S    -1.8192496   -1.1909295    1.8533429 
H    -1.4078929   -3.3998709    3.6377087 
H    -0.8138173   -5.0224085   -1.0352007 
H    -3.3282013    1.6296935    1.7653056 
H    -3.2057256    4.0651924   -1.7886901 
H    -1.3862779   -2.6402740   -0.6072527 
H    -2.8261699    3.7981339    0.6568818 
N    -3.3936647   -1.0081406    2.0086724 
O    -1.3159650   -0.4536667    0.6510455 
C     1.6227405   -1.1498069    0.3468534 
C     1.7183853   -1.8602281    1.5309782 
C     1.9973688   -1.6676656   -0.8885402 
C     2.5131482   -2.9650484   -0.9147067 
C     2.6393173   -3.7329391    0.2548441 
C     2.2330081   -3.1590398    1.4675735 
H     2.3080260   -3.7196131    2.3973167 
H     1.4043332   -1.4394478    2.4839437 
H     1.9091620   -1.1036024   -1.8181054 
H     2.8195726   -3.3707824   -1.8789464 
C     3.2552689   -5.1333773    0.1807795 
C     3.1335788   -5.8904106    1.5124587 
H     3.5529092   -6.8996424    1.3962661 
H     2.0841482   -5.9936917    1.8234768 
H     3.6872466   -5.3927302    2.3213258 
C     4.7532955   -4.9760699   -0.1685084 
C     2.5614915   -5.9649609   -0.9180910 
H     4.8875283   -4.4721857   -1.1360581 
H     5.2302272   -5.9656366   -0.2287455 
H     5.2751442   -4.3874399    0.5999549 
H     3.0181943   -6.9639171   -0.9683590 
H     2.6581578   -5.5034508   -1.9098746 
H     1.4922501   -6.0872376   -0.7002459 
