# Supplementary material for: Ligand-Controlled Chemodivergent Bismuth Catalysis
Source: J Am Chem Soc. 2025 Nov 7;147(46):42406–15. doi: 10.1021/jacs.5c11854 (PMC12636031; doi:10.1021/jacs.5c11854)
Supplement: Supplementary file 2 [file ja5c11854_si_002.zip › revised2-comp-chem-xyz-and-xlsx/xyz-files/i3-o-c5.xyz]

83
Energy = -3757.354779094
O    -2.7953704    4.6289581   -0.1072514 
S    -2.1296833    3.3343482   -0.0507162 
C    -2.4730386    2.5698115    1.5223488 
C    -3.2419326    3.2490763    2.4666899 
C    -3.4187061    2.6800331    3.7307387 
C    -2.8433478    1.4460104    4.0364372 
H    -2.9816161    1.0065278    5.0245413 
C    -2.0914897    0.7523235    3.0773905 
C    -1.9074854    1.3278380    1.8284217 
Bi   -1.0332960    0.1465474    0.1463091 
O    -2.7425143   -1.3661018    0.3793906 
C    -3.9780215   -0.9920072    0.4726167 
C    -4.9284745   -2.2331873    0.5348927 
F    -4.8488940   -2.9558933   -0.6149050 
F    -4.5994499   -3.0580684    1.5625987 
F    -6.2188591   -1.8701202    0.6995276 
O    -4.4504744    0.1371434    0.5055938 
C    -2.2687324    1.0025351   -1.5133279 
C    -2.6848826    0.1989343   -2.5626936 
C    -3.6658196    0.6949964   -3.4333350 
H    -3.9937104    0.0774751   -4.2698761 
C    -4.2246285    1.9577762   -3.2307474 
C    -3.8004616    2.7565089   -2.1661423 
C    -2.8085998    2.2739010   -1.3120015 
O    -0.6782601    3.2381955   -0.2276372 
H    -3.6846577    4.2121319    2.2139248 
H    -4.0107589    3.2068437    4.4787720 
H    -1.6754070   -0.2245425    3.3240780 
H    -2.2772712   -0.7986360   -2.7205250 
H    -4.9942816    2.3287230   -3.9071622 
H    -4.2190922    3.7489478   -2.0007867 
O     2.1049266    3.3256005    1.3537885 
O     1.8444776    1.9548216   -3.3068827 
S     2.1311080    2.0434248    0.6667706 
C     5.6171713   -0.2377000   -2.0429738 
C     5.4017517   -1.6194028   -1.9788959 
C     3.7335128   -0.1471426    1.1595795 
C     4.5362563    0.6402869   -2.0750521 
C     4.1015632   -2.1270693   -1.9509038 
C     3.6692289    1.2428995    1.0595443 
C     4.9676865   -0.7541242    1.3892391 
H     6.6327928    0.1575566   -2.0589755 
H     6.2532732   -2.2997103   -1.9472785 
H     2.8324789   -0.7453813    1.0573733 
C     3.0103453   -1.2575161   -1.9746064 
C     3.2391381    0.1166226   -2.0348201 
C     4.8143343    2.0368779    1.1787342 
C     6.1203114    0.0249983    1.5138405 
C     6.0425067    1.4176801    1.4100990 
H     5.0283666   -1.8395015    1.4656264 
O     1.0720485    1.0709814    1.0751505 
S     1.8645498    1.2452075   -2.0319681 
H     4.6968158    1.7172861   -2.1126070 
H     3.9317290   -3.2030937   -1.9075444 
H     4.7444736    3.1207930    1.0933585 
H     7.0841038   -0.4538008    1.6894970 
H     1.9928227   -1.6373504   -1.9378623 
H     6.9420910    2.0259753    1.5077973 
N     2.1416273    2.3445306   -0.9045439 
O     0.6583558    0.4153750   -1.7672181 
C     0.1145694   -1.7320721    0.4309605 
C     0.1190862   -2.6609989   -0.5965297 
C     0.7830544   -1.9181697    1.6329463 
C     1.5195014   -3.0947965    1.7842646 
C     1.5997049   -4.0549893    0.7619945 
C     0.8749179   -3.8252281   -0.4154247 
H     0.8927478   -4.5480854   -1.2292312 
H    -0.4230886   -2.5109496   -1.5286882 
H     0.7685203   -1.1799017    2.4324990 
H     2.0514717   -3.2441566    2.7241811 
C     2.4705982   -5.2976133    0.9625647 
C     2.4701300   -6.2130000   -0.2708822 
H     1.4629528   -6.5895835   -0.5008784 
H     3.1154254   -7.0813509   -0.0785975 
H     2.8589641   -5.6992177   -1.1621733 
C     1.9380310   -6.0960846    2.1729185 
C     3.9221955   -4.8473611    1.2409432 
H     0.9034469   -6.4258209    1.9995620 
H     1.9573446   -5.4973639    3.0939940 
H     2.5615832   -6.9873879    2.3346840 
H     4.5666592   -5.7272340    1.3811174 
H     3.9903855   -4.2326275    2.1488634 
H     4.3198702   -4.2622548    0.3991702 
