# Supplementary material for: Ligand-Controlled Chemodivergent Bismuth Catalysis
Source: J Am Chem Soc. 2025 Nov 7;147(46):42406–15. doi: 10.1021/jacs.5c11854 (PMC12636031; doi:10.1021/jacs.5c11854)
Supplement: Supplementary file 2 [file ja5c11854_si_002.zip › revised2-comp-chem-xyz-and-xlsx/xyz-files/i4-bi-iv.xyz]

54
Energy = -2141.459104387
O    -2.9712296   -0.9802197   -0.0181037 
S    -2.3617050   -2.3195804    0.0084840 
C    -1.2792953   -2.4030186   -1.4075015 
C    -1.3371450   -3.5064410   -2.2593556 
C    -0.5039768   -3.5270107   -3.3816301 
C     0.3731919   -2.4676820   -3.6260895 
H     1.0232146   -2.4895120   -4.5016053 
C     0.4300453   -1.3733906   -2.7513431 
C    -0.3978867   -1.3399820   -1.6312221 
Bi   -0.2137433    0.3062181   -0.0687228 
O    -1.9802713    1.9777170    1.0780588 
C    -2.4507762    2.3028116   -0.0424627 
C    -3.6801222    3.2784758    0.0401337 
F    -4.1333907    3.6515492   -1.1747635 
F    -4.7061129    2.6798384    0.6973273 
F    -3.3509339    4.4041865    0.7213442 
O    -2.0841874    1.9534094   -1.1880153 
C    -0.3735499   -1.2636583    1.5668289 
C     0.4746112   -1.2465503    2.6724303 
C     0.4340098   -2.2984456    3.5982828 
H     1.0994994   -2.2797872    4.4621780 
C    -0.4463166   -3.3682536    3.4189601 
C    -1.2989893   -3.3999427    2.3117218 
C    -1.2571875   -2.3369214    1.4089311 
O    -3.2226410   -3.4977611    0.0423048 
H    -2.0242527   -4.3262617   -2.0507043 
H    -0.5426963   -4.3747957   -4.0657575 
H     1.1298130   -0.5604785   -2.9529009 
H     1.1785898   -0.4261893    2.8222496 
H    -0.4718433   -4.1837163    4.1418810 
H    -1.9881428   -4.2291714    2.1530964 
C     2.0774353    0.4852256   -0.0592320 
C     2.6982360    1.7271165   -0.0296345 
C     2.8150965   -0.6988065   -0.0676826 
C     4.2085419   -0.6189885   -0.0432559 
C     4.8769238    0.6184300   -0.0094815 
C     4.0988434    1.7839411   -0.0042691 
H     4.5729462    2.7641426    0.0208161 
H     2.1237689    2.6546484   -0.0241778 
H     2.3349281   -1.6782470   -0.0910563 
H     4.7767544   -1.5504015   -0.0496953 
C     6.4090282    0.6479629    0.0194666 
C     6.9034931   -0.1127646    1.2697562 
H     6.5301754    0.3612825    2.1892828 
H     8.0030978   -0.1070554    1.3015727 
H     6.5707480   -1.1597858    1.2653993 
C     6.9642074    2.0796789    0.0677502 
C     6.9492439   -0.0454200   -1.2509418 
H     6.6302374    2.6176862    0.9669297 
H     6.6669273    2.6635754   -0.8154252 
H     8.0625444    2.0421471    0.0892552 
H     6.6179831   -1.0911149   -1.3143962 
H     8.0492807   -0.0384145   -1.2428467 
H     6.6083549    0.4769900   -2.1567649 
