# Supplementary material for: Ligand-Controlled Chemodivergent Bismuth Catalysis
Source: J Am Chem Soc. 2025 Nov 7;147(46):42406–15. doi: 10.1021/jacs.5c11854 (PMC12636031; doi:10.1021/jacs.5c11854)
Supplement: Supplementary file 2 [file ja5c11854_si_002.zip › revised2-comp-chem-xyz-and-xlsx/xyz-files/n-product.xyz]

52
Energy = -2004.973211186
N     0.3342457   -0.1880682    1.2283635 
C    -0.7729003    0.6440898    0.8348376 
S     1.9009637    0.4265186    0.9380452 
S     0.0387502   -1.8252672    1.6655665 
C     0.6300563   -2.7921006    0.3081843 
C     1.8649366   -3.4379731    0.4087123 
C     2.3364240   -4.1534710   -0.6931297 
C     1.5815137   -4.2129590   -1.8687727 
C     0.3402097   -3.5726151   -1.9466620 
C    -0.1473422   -2.8584607   -0.8536311 
H    -1.1202770   -2.3717490   -0.8970923 
H     2.4443102   -3.3719342    1.3269400 
H    -0.2521931   -3.6304856   -2.8596166 
H     3.2986901   -4.6618664   -0.6323181 
H     1.9600001   -4.7668903   -2.7282442 
C     1.9439363    0.6329783   -0.8168992 
C     2.3038686   -0.4565921   -1.6164147 
C     1.5519742    1.8573165   -1.3675273 
C     2.2537224   -0.3146753   -3.0022723 
C     1.8518795    0.8991785   -3.5697236 
C     1.5102723    1.9837570   -2.7556651 
H     1.2830974    2.6897980   -0.7198615 
H     2.5330908   -1.1530599   -3.6402325 
H     2.6262375   -1.3920994   -1.1629326 
H     1.8108825    1.0021608   -4.6545233 
H     1.2062128    2.9305921   -3.2017364 
O     1.9476466    1.7368579    1.5611978 
O     2.8308950   -0.6131880    1.3377603 
O    -1.4110166   -1.9008880    1.7160611 
O     0.8232623   -2.1254319    2.8470867 
C    -1.3293505    1.5197227    1.7651073 
C    -1.2675081    0.6005681   -0.4725546 
C    -2.3167635    1.4351422   -0.8374167 
C    -2.8926305    2.3350094    0.0779873 
C    -2.3787241    2.3569028    1.3832136 
H    -0.9361705    1.5472515    2.7811468 
H    -2.7950208    3.0353745    2.1258624 
H    -0.8254296   -0.0757116   -1.2027916 
H    -2.6865478    1.3877417   -1.8618162 
C    -4.0323742    3.2506660   -0.3774595 
C    -4.5522224    4.1453657    0.7582871 
C    -5.2026365    2.3852924   -0.8950003 
C    -3.5179851    4.1559706   -1.5193946 
H    -6.0266528    3.0318143   -1.2315635 
H    -5.5838328    1.7275929   -0.1002337 
H    -4.8992395    1.7565156   -1.7432523 
H    -4.9489959    3.5528966    1.5955927 
H    -5.3677665    4.7772989    0.3790137 
H    -3.7670872    4.8103864    1.1461656 
H    -2.6819074    4.7816998   -1.1747085 
H    -4.3252056    4.8184810   -1.8653576 
H    -3.1706535    3.5664730   -2.3790490 
