# Supplementary material for: Ligand-Controlled Chemodivergent Bismuth Catalysis
Source: J Am Chem Soc. 2025 Nov 7;147(46):42406–15. doi: 10.1021/jacs.5c11854 (PMC12636031; doi:10.1021/jacs.5c11854)
Supplement: Supplementary file 2 [file ja5c11854_si_002.zip › revised2-comp-chem-xyz-and-xlsx/xyz-files/nfsi-anion.xyz]

29
Energy = -1616.046557793
N    -3.3048180    1.0981052    0.2863481 
S    -2.3608801    0.1910777    1.2257263 
S    -3.2181793    2.7096156    0.2723172 
C    -1.5328497    3.1478950   -0.1142465 
C    -1.0241582    2.8243744   -1.3770395 
C     0.3050134    3.1213657   -1.6704638 
C     1.1148377    3.7392731   -0.7109937 
C     0.5967071    4.0580232    0.5461168 
C    -0.7326610    3.7569819    0.8534697 
H    -1.1502293    3.9855964    1.8327183 
H    -1.6615782    2.3409541   -2.1166294 
H     1.2293732    4.5354376    1.2952789 
H     0.7127051    2.8651594   -2.6485258 
H     2.1557269    3.9664748   -0.9442227 
C    -0.8263526    0.0009508    0.3287976 
C    -0.8522423   -0.5920915   -0.9383573 
C     0.3662960    0.4637328    0.8842390 
C     0.3369223   -0.7213289   -1.6536925 
C     1.5389965   -0.2556845   -1.1079747 
C     1.5521745    0.3346889    0.1571160 
H     0.3582879    0.9289129    1.8682696 
H     0.3257704   -1.1801965   -2.6430747 
H    -1.7947429   -0.9390931   -1.3619892 
H     2.4658621   -0.3491639   -1.6753014 
H     2.4865200    0.7051629    0.5798627 
O    -2.0260290    0.7910410    2.5228914 
O    -2.9923778   -1.1348101    1.2617193 
O    -3.5378839    3.3258190    1.5652607 
O    -4.0549906    3.1299460   -0.8595204 
