# Supplementary material for: Ligand-Controlled Chemodivergent Bismuth Catalysis
Source: J Am Chem Soc. 2025 Nov 7;147(46):42406–15. doi: 10.1021/jacs.5c11854 (PMC12636031; doi:10.1021/jacs.5c11854)
Supplement: Supplementary file 2 [file ja5c11854_si_002.zip › revised2-comp-chem-xyz-and-xlsx/xyz-files/nfsi.xyz]

30
Energy = -1715.681916637
N    -0.0188461   -0.2977339    0.0913850 
F     0.0401367    0.2540658   -1.2413513 
S     1.4705979   -1.2987692    0.2241706 
S    -1.5694234   -1.2101480    0.1261451 
C    -2.6734478    0.1503661   -0.0454069 
C    -3.2814520    0.3809257   -1.2835752 
C    -4.1662813    1.4530347   -1.3969344 
C    -4.4222297    2.2712187   -0.2918796 
C    -3.8001979    2.0256949    0.9380262 
C    -2.9149566    0.9582044    1.0724705 
H    -2.4262652    0.7515910    2.0236230 
H    -3.0703118   -0.2674102   -2.1322165 
H    -4.0065575    2.6659078    1.7955038 
H    -4.6558417    1.6486066   -2.3507805 
H    -5.1139898    3.1085235   -0.3887289 
C     2.6608377   -0.0052963    0.1265004 
C     3.3556132    0.1904512   -1.0713790 
C     2.8807188    0.7857568    1.2607148 
C     4.3070263    1.2087749   -1.1258088 
C     4.5428051    2.0092138   -0.0033992 
C     3.8336715    1.7994108    1.1852757 
H     2.3238600    0.6070696    2.1794994 
H     4.8643057    1.3763310   -2.0472715 
H     3.1586077   -0.4432641   -1.9343284 
H     5.2871971    2.8043828   -0.0540987 
H     4.0247311    2.4253477    2.0567219 
O     1.3796293   -1.8240222    1.5717192 
O     1.5907461   -2.1795704   -0.9211812 
O    -1.5960746   -1.7373470    1.4757202 
O    -1.6668122   -2.0846001   -1.0262373 
