# Supplementary material for: Ligand-Controlled Chemodivergent Bismuth Catalysis
Source: J Am Chem Soc. 2025 Nov 7;147(46):42406–15. doi: 10.1021/jacs.5c11854 (PMC12636031; doi:10.1021/jacs.5c11854)
Supplement: Supplementary file 2 [file ja5c11854_si_002.zip › revised2-comp-chem-xyz-and-xlsx/xyz-files/nsi-radical.xyz]

29
Energy = -1615.812424625
N     0.0192505    0.1022391    0.8286875 
S     0.7554015    1.2532012   -0.1331649 
S    -0.7489235   -1.2265283    0.1683339 
C    -2.3334974   -0.4844349   -0.0560330 
C    -2.7217987   -0.0585049   -1.3370389 
C    -3.9722869    0.5266444   -1.4889614 
C    -4.8081312    0.7036786   -0.3731299 
C    -4.4028001    0.2857912    0.9023897 
C    -3.1581266   -0.3071119    1.0733024 
H    -2.8232050   -0.6417540    2.0540380 
H    -2.0551284   -0.2017246   -2.1848213 
H    -5.0605337    0.4253996    1.7597296 
H    -4.3051807    0.8473229   -2.4758044 
H    -5.7828857    1.1750036   -0.5014505 
C     2.3494945    0.4997747   -0.1950588 
C     3.1940849    0.6196944    0.9267786 
C     2.7262938   -0.2249088   -1.3381738 
C     4.4474051    0.0221380    0.8832268 
C     4.8413235   -0.6929098   -0.2568512 
C     3.9851892   -0.8109709   -1.3649910 
H     2.0441652   -0.3064224   -2.1819648 
H     5.1210301    0.1095587    1.7351514 
H     2.8677026    1.1818975    1.8004841 
H     5.8229270   -1.1667430   -0.2834526 
H     4.3087425   -1.3617787   -2.2478216 
O     0.1965578    1.3578057   -1.4728058 
O     0.8094372    2.4492703    0.6953045 
O    -0.8108157   -2.1951693    1.2535006 
O    -0.2052013   -1.6495031   -1.1137030 
