# Supplementary material for: Ligand-Controlled Chemodivergent Bismuth Catalysis
Source: J Am Chem Soc. 2025 Nov 7;147(46):42406–15. doi: 10.1021/jacs.5c11854 (PMC12636031; doi:10.1021/jacs.5c11854)
Supplement: Supplementary file 2 [file ja5c11854_si_002.zip › revised2-comp-chem-xyz-and-xlsx/xyz-files/o-product.xyz]

52
Energy = -2004.938623142
N    -0.2881145    1.2486486    0.3790556 
C     0.7404512   -1.3944355   -0.9309475 
S    -1.1153286    0.4293054   -0.6420652 
S     0.5938357    2.5795423   -0.0559944 
C    -0.6251650    3.8303711   -0.3762725 
C    -0.8327276    4.2656489   -1.6861422 
C    -1.8057277    5.2385548   -1.9246189 
C    -2.5570360    5.7541765   -0.8648045 
C    -2.3378800    5.3047029    0.4428048 
C    -1.3662701    4.3373942    0.6963767 
H    -1.1852501    3.9826945    1.7107633 
H    -0.2435805    3.8487366   -2.5012896 
H    -2.9238877    5.7102567    1.2678939 
H    -1.9766625    5.5918208   -2.9418191 
H    -3.3178090    6.5116016   -1.0568902 
C    -1.9630239   -0.7464162    0.3539897 
C    -1.4690413   -1.1023442    1.6126287 
C    -3.0798024   -1.3661870   -0.2162427 
C    -2.1259025   -2.1080687    2.3199061 
C    -3.2463528   -2.7389032    1.7701451 
C    -3.7241766   -2.3674702    0.5090454 
H    -3.4369385   -1.0698217   -1.2016666 
H    -1.7581839   -2.4004851    3.3032331 
H    -0.5950056   -0.6015618    2.0230707 
H    -3.7529422   -3.5257321    2.3297141 
H    -4.6010690   -2.8576279    0.0865756 
O    -1.9778149    1.0680731   -1.6183063 
O    -0.1389686   -0.5020804   -1.5907521 
O     1.3542314    2.3440572   -1.2800444 
O     1.3247570    2.9358701    1.1525120 
C     1.9788587   -0.9452267   -0.4807042 
C     0.3468637   -2.7182273   -0.7782662 
C     1.2142598   -3.6116752   -0.1458282 
C     2.4632659   -3.1988407    0.3392962 
C     2.8262816   -1.8528228    0.1505545 
H     2.2711417    0.0932034   -0.6294074 
H     3.7944611   -1.4951383    0.5024660 
H    -0.6247871   -3.0464462   -1.1463664 
H     0.8935398   -4.6454645   -0.0311149 
C     3.4257638   -4.1501549    1.0579403 
C     2.8709959   -5.5800255    1.1504606 
C     3.6700171   -3.6255570    2.4903499 
C     4.7659024   -4.1945058    0.2914611 
H     2.7284153   -3.5871362    3.0573034 
H     4.1054025   -2.6167868    2.4832605 
H     4.3654866   -4.2919292    3.0221839 
H     1.9273579   -5.6171392    1.7139664 
H     3.5972333   -6.2191146    1.6726038 
H     2.6969011   -6.0150702    0.1554978 
H     4.6175544   -4.5634733   -0.7340445 
H     5.4687250   -4.8700336    0.8015248 
H     5.2337186   -3.2021449    0.2330019 
