# Supplementary material for: Ligand-Controlled Chemodivergent Bismuth Catalysis
Source: J Am Chem Soc. 2025 Nov 7;147(46):42406–15. doi: 10.1021/jacs.5c11854 (PMC12636031; doi:10.1021/jacs.5c11854)
Supplement: Supplementary file 2 [file ja5c11854_si_002.zip › revised2-comp-chem-xyz-and-xlsx/xyz-files/si-i1.xyz]

89
Energy = -4033.987924652
C    -1.4277355   -0.4137767    3.8072109 
C    -1.4568148   -0.1836468    5.1860222 
C    -0.7663865   -1.0142877    6.0783068 
C    -0.0566994   -2.0979141    5.5290603 
C    -0.0341855   -2.3279724    4.1542053 
C    -0.7137927   -1.4848363    3.2562571 
C    -0.7558261   -0.7816282    7.5935744 
C    -1.3459128   -2.0197521    8.3038726 
C    -1.5788797    0.4505795    8.0003860 
C     0.7005037   -0.5697974    8.0632397 
H    -1.9624082    0.2694038    3.1470728 
H    -2.0228281    0.6686387    5.5603588 
H     0.5300452   -3.1810675    3.7691367 
H     0.4934195   -2.7753492    6.1854585 
H    -2.3868794   -2.1896017    7.9911640 
H    -1.3341602   -1.8737895    9.3947066 
H    -0.7697093   -2.9275757    8.0773655 
H     0.7287153   -0.4089313    9.1516748 
H     1.1436486    0.3102898    7.5743231 
H     1.3301465   -1.4402895    7.8330651 
H    -1.1873117    1.3705157    7.5423754 
H    -1.5366201    0.5752498    9.0921290 
H    -2.6361315    0.3476587    7.7154590 
B    -0.6083244   -1.7556585    1.6928684 
O    -0.8756558   -3.0882815    1.3012795 
H    -0.5657559   -3.2910809    0.4010520 
O    -1.4281817   -0.7167821    0.8724881 
H    -2.0414991   -1.1657608    0.2209706 
O     1.4061119    3.1053215   -3.9651810 
S     0.9966916    2.1857908   -2.9176083 
C     2.2356939    2.1593731   -1.6320401 
C     3.3370483    3.0155933   -1.6819573 
C     4.3450842    2.8805292   -0.7246673 
C     4.2544053    1.9099756    0.2745762 
H     5.0483063    1.8053618    1.0143992 
C     3.1400372    1.0577947    0.3507108 
C     2.1678107    1.2081515   -0.6135717 
Bi    0.1072997    0.3262482   -0.3558524 
O     0.0913225    1.3592185    1.6580046 
C     0.3377287    2.6280361    1.7225866 
C     0.2574833    3.1310498    3.2028215 
F     0.7045182    4.4022433    3.3137647 
F    -1.0308263    3.1102717    3.6369553 
F     0.9921729    2.3610816    4.0381523 
O     0.5876047    3.4184936    0.8207564 
C    -1.1672776    1.9478753   -1.2396637 
C    -2.3825629    2.3053200   -0.6847299 
C    -2.9895602    3.4893020   -1.1304453 
H    -3.9594547    3.7749840   -0.7231404 
C    -2.3615603    4.2966358   -2.0802045 
C    -1.1171718    3.9405017   -2.6080234 
C    -0.5252950    2.7521042   -2.1866424 
O     0.7624977    0.7660172   -3.2015831 
H     3.3992148    3.7634301   -2.4727999 
H     5.2119402    3.5395637   -0.7639536 
H     3.0598393    0.3172638    1.1453616 
H    -2.8699701    1.6900972    0.0715390 
H    -2.8413441    5.2159286   -2.4148997 
H    -0.6146360    4.5658598   -3.3456427 
F     0.8031315   -1.3250472    1.1952775 
O    -1.7369420   -3.1815150   -2.9325504 
O     2.2439037   -1.5348087   -1.6175194 
S    -1.7189509   -1.8363857   -2.3861315 
C     1.7739123   -5.3507906    0.3424772 
C     1.2221294   -6.4400221   -0.3376413 
C    -2.8448737    0.4038676   -3.4679458 
C     1.7606983   -4.0823664   -0.2386385 
C     0.6617333   -6.2714825   -1.6088505 
C    -1.9567363   -0.6542081   -3.6797767 
C    -2.9868137    1.3706542   -4.4633400 
H     2.2200617   -5.4859707    1.3275475 
H     1.2340579   -7.4287216    0.1220969 
H    -3.4199840    0.4620163   -2.5476109 
C     0.6410730   -5.0115769   -2.2056123 
C     1.1848298   -3.9299581   -1.5052199 
C    -1.2399470   -0.7897796   -4.8721700 
C    -2.2518935    1.2691722   -5.6468586 
C    -1.3925575    0.1846490   -5.8552224 
H    -3.6761857    2.2008747   -4.3120129 
O    -2.6739315   -1.4946397   -1.3214979 
S     1.1908244   -2.3193795   -2.2478451 
H     2.1906730   -3.2260502    0.2762812 
H     0.2423630   -7.1253131   -2.1411806 
H    -0.5569779   -1.6240624   -5.0147972 
H    -2.3571862    2.0332470   -6.4176373 
H     0.2136454   -4.8670695   -3.1950906 
H    -0.8322793    0.1004425   -6.7864391 
N    -0.2229950   -1.5724221   -1.6897685 
O     1.1643924   -2.4735032   -3.6909860 
