# Supplementary material for: Ligand-Controlled Chemodivergent Bismuth Catalysis
Source: J Am Chem Soc. 2025 Nov 7;147(46):42406–15. doi: 10.1021/jacs.5c11854 (PMC12636031; doi:10.1021/jacs.5c11854)
Supplement: Supplementary file 2 [file ja5c11854_si_002.zip › revised2-comp-chem-xyz-and-xlsx/xyz-files/si-ts1-step1.xyz]

89
Energy = -4033.987279960
C    -1.6433283   -2.0811268    2.7606520 
C    -1.9249476   -1.5674526    4.0290066 
C    -1.4409883   -2.1877216    5.1886199 
C    -0.6750651   -3.3570581    5.0238635 
C    -0.4018675   -3.8719915    3.7586670 
C    -0.8738967   -3.2397989    2.5937011 
C    -1.7122170   -1.6452581    6.5960825 
C    -2.4724166   -2.7133185    7.4133574 
C    -2.5530875   -0.3593297    6.5740440 
C    -0.3663643   -1.3349158    7.2877468 
H    -2.0219638   -1.5592136    1.8815173 
H    -2.5237389   -0.6606943    4.1038534 
H     0.1979761   -4.7808436    3.6718208 
H    -0.2814408   -3.8752780    5.9004899 
H    -3.4265526   -2.9692529    6.9294137 
H    -2.6899390   -2.3343229    8.4234148 
H    -1.8844343   -3.6358501    7.5169575 
H    -0.5424351   -0.9541796    8.3051838 
H     0.1930292   -0.5713953    6.7273853 
H     0.2647884   -2.2307792    7.3661169 
H    -2.0500161    0.4466103    6.0202338 
H    -2.7135298   -0.0093818    7.6040033 
H    -3.5404206   -0.5252263    6.1188989 
B    -0.5349479   -3.8239062    1.1763552 
O    -0.5519382   -5.2056497    1.0308138 
H    -0.2160505   -5.5215173    0.1734108 
O    -0.9597358   -3.0104036    0.0100242 
H    -1.3337986   -3.5809803   -0.7232832 
O     3.0688519   -0.0460541   -4.5816296 
S     2.4537792   -0.7722957   -3.4831941 
C     3.3245664   -0.4143480   -1.9685294 
C     4.3616859    0.5185466   -1.9395419 
C     5.0955012    0.6769887   -0.7613537 
C     4.7943991   -0.0795953    0.3726056 
H     5.3762558    0.0444854    1.2862348 
C     3.7364557   -1.0034281    0.3600951 
C     3.0331896   -1.1492119   -0.8175278 
Bi    1.0216202   -2.1657200   -0.8587010 
O     0.4053367   -0.7349725    0.7827279 
C     0.5779982    0.5359842    0.6160388 
C     0.0631507    1.3337210    1.8607058 
F     0.4218793    2.6357044    1.7924738 
F    -1.2950653    1.2867022    1.9200440 
F     0.5489013    0.8331717    3.0201512 
O     1.0454437    1.1397962   -0.3422910 
C    -0.0596574   -0.8792532   -2.3642428 
C    -1.3876517   -0.5327604   -2.2036380 
C    -1.9072205    0.4813103   -3.0231068 
H    -2.9589541    0.7524010   -2.9295447 
C    -1.0910039    1.1400126   -3.9437797 
C     0.2586932    0.8006309   -4.0699836 
C     0.7716901   -0.2237942   -3.2766249 
O     2.3666234   -2.2364171   -3.4964418 
H     4.5922729    1.0957985   -2.8351146 
H     5.9131502    1.3967273   -0.7326901 
H     3.4876735   -1.5737351    1.2544304 
H    -2.0238694   -1.0278732   -1.4704398 
H    -1.5054257    1.9290997   -4.5706552 
H     0.9076933    1.3109094   -4.7814936 
F     1.2390773   -3.3517945    0.9557663 
O    -0.0847574   -6.1934142   -3.1384491 
O     3.3264424   -4.1081213   -1.1046694 
S    -0.2389786   -4.7719253   -2.8822591 
C     2.2067759   -7.5155807    1.3264141 
C     1.9698318   -8.7552732    0.7250789 
C    -1.0560807   -2.8680065   -4.6604427 
C     2.3660997   -6.3743589    0.5406552 
C     1.8963419   -8.8650425   -0.6679253 
C    -0.1170738   -3.8693990   -4.3981485 
C    -0.9321077   -2.1221697   -5.8325201 
H     2.2710211   -7.4349081    2.4114276 
H     1.8463042   -9.6436404    1.3453695 
H    -1.8707226   -2.6836804   -3.9651373 
C     2.0529374   -7.7346626   -1.4693083 
C     2.2812231   -6.5023736   -0.8499631 
C     0.9162624   -4.1654773   -5.2916917 
C     0.1140849   -2.3829788   -6.7205964 
C     1.0266867   -3.4100926   -6.4563512 
H    -1.6573336   -1.3386532   -6.0503891 
O    -1.4684333   -4.3115051   -2.2176979 
S     2.5024781   -5.0545885   -1.8471595 
H     2.5504012   -5.4020066    0.9923899 
H     1.7200773   -9.8347252   -1.1337308 
H     1.6342420   -4.9505714   -5.0657481 
H     0.2139675   -1.7896363   -7.6299852 
H     2.0017729   -7.8034294   -2.5537026 
H     1.8340364   -3.6199920   -7.1579891 
N     0.9888612   -4.2924452   -1.8584015 
O     2.8983919   -5.4631628   -3.1828440 
