# Supplementary material for: Ligand-Controlled Chemodivergent Bismuth Catalysis
Source: J Am Chem Soc. 2025 Nov 7;147(46):42406–15. doi: 10.1021/jacs.5c11854 (PMC12636031; doi:10.1021/jacs.5c11854)
Supplement: Supplementary file 2 [file ja5c11854_si_002.zip › revised2-comp-chem-xyz-and-xlsx/xyz-files/si-ts1-step2.xyz]

89
Energy = -4033.991027889
C     2.6150356    1.0176583   -1.7395164 
C     3.6631827    1.7423046   -1.2214528 
C     4.5327102    1.1839044   -0.2549630 
C     4.3545536   -0.1703100    0.0937527 
C     3.3287050   -0.9179930   -0.4571820 
C     2.4226024   -0.3581860   -1.4132609 
C     5.5878129    2.0625310    0.3912505 
C     6.4331594    1.3103177    1.4289307 
C     4.8617561    3.2388398    1.0923130 
C     6.5223510    2.6174359   -0.7112885 
H     1.9506005    1.4920439   -2.4608280 
H     3.7953228    2.7759709   -1.5364532 
H     3.2294558   -1.9702216   -0.1909874 
H     5.0282539   -0.6431273    0.8060711 
H     6.9813490    0.4706497    0.9782805 
H     5.8185305    0.9227326    2.2540231 
H     7.1722688    1.9992712    1.8601534 
H     7.0417367    1.8009522   -1.2323707 
H     7.2774413    3.2685833   -0.2479230 
H     5.9736227    3.2100098   -1.4549988 
H     4.2828859    3.8433879    0.3821609 
H     5.6089437    3.8893106    1.5691316 
H     4.1734638    2.8694697    1.8647284 
B     1.7695885   -1.2800899   -2.7485274 
O     2.1341258   -2.6484243   -2.7280870 
H     1.7754738   -3.0739199   -1.9224166 
O     0.2477258   -1.1013456   -2.6381434 
H    -0.0791349   -0.2862557   -3.1007929 
O    -3.3697317   -0.3304232    3.0054437 
S    -2.3284947   -0.3150279    1.9886144 
C    -0.7763806   -0.7837095    2.7247730 
C    -0.7217705   -1.1659734    4.0665606 
C     0.5199792   -1.4217366    4.6505489 
C     1.6908881   -1.3014913    3.9009120 
H     2.6606959   -1.4938417    4.3606026 
C     1.6357179   -0.9342556    2.5471020 
C     0.4012303   -0.6872314    1.9830248 
Bi    0.1568712   -0.5774110   -0.3096524 
O     0.9454727   -2.8096775   -0.2504417 
C     0.5035843   -3.7100141    0.5702535 
C     1.2789218   -5.0573534    0.3845507 
F     2.5747999   -4.9127977    0.7772402 
F     0.7386642   -6.0558056    1.1103849 
F     1.2893688   -5.4511465   -0.9176297 
O    -0.3669002   -3.6280772    1.4237486 
C    -1.8722046   -1.5939171   -0.3877183 
C    -2.1430966   -2.4958826   -1.4022720 
C    -3.2774231   -3.3128329   -1.2925073 
H    -3.5079325   -4.0115693   -2.0971634 
C    -4.1041171   -3.2361901   -0.1709853 
C    -3.8091250   -2.3442001    0.8612327 
C    -2.6906839   -1.5205478    0.7416119 
O    -2.0177273    0.9064985    1.2470818 
H    -1.6467296   -1.2465211    4.6383318 
H     0.5718188   -1.7114842    5.6998723 
H     2.5538340   -0.8515836    1.9670636 
H    -1.4933997   -2.5651638   -2.2737566 
H    -4.9830794   -3.8760744   -0.0949423 
H    -4.4367572   -2.2752547    1.7496547 
F     2.2009305   -0.6721603   -3.9426017 
O    -1.2783595    3.5418601   -2.3410112 
O     1.1994400    3.7660599   -0.7809280 
S    -1.2828455    2.0973882   -2.1706140 
C    -1.7527707    3.9356515    3.1823023 
C    -2.4351094    5.0434343    2.6708186 
C    -3.4516060    0.4278126   -2.2964771 
C    -0.8494097    3.2391604    2.3812057 
C    -2.1986377    5.4775885    1.3620611 
C    -2.9060066    1.5691412   -1.7047402 
C    -4.7159082   -0.0013272   -1.8901311 
H    -1.9245825    3.6107849    4.2085773 
H    -3.1470444    5.5797567    3.2991623 
H    -2.9004821   -0.1091262   -3.0655115 
C    -1.2890924    4.7976316    0.5519447 
C    -0.6397723    3.6719181    1.0699175 
C    -3.5996342    2.2978963   -0.7342308 
C    -5.4115454    0.7043923   -0.9064910 
C    -4.8583296    1.8567601   -0.3367425 
H    -5.1535923   -0.8901877   -2.3432076 
O    -0.8662984    1.2741116   -3.3135653 
S     0.5212564    2.7940864    0.0594902 
H    -0.3074194    2.3778240    2.7633555 
H    -2.7187162    6.3520221    0.9705605 
H    -3.1553506    3.1831968   -0.2831533 
H    -6.3948458    0.3599507   -0.5848771 
H    -1.0881111    5.1293344   -0.4641368 
H    -5.4070458    2.4081917    0.4265991 
N    -0.3013173    1.6833225   -0.8999475 
O     1.3036952    1.9174823    0.9280211 
