# Supplementary material for: Ligand-Controlled Chemodivergent Bismuth Catalysis
Source: J Am Chem Soc. 2025 Nov 7;147(46):42406–15. doi: 10.1021/jacs.5c11854 (PMC12636031; doi:10.1021/jacs.5c11854)
Supplement: Supplementary file 2 [file ja5c11854_si_002.zip › revised2-comp-chem-xyz-and-xlsx/xyz-files/si-ts1.xyz]

89
Energy = -4033.978518237
C    -0.3188418   -2.9534470   -0.6598809 
C     0.4822522   -3.3677166   -1.6954677 
C     0.3210255   -2.8443037   -3.0081310 
C    -0.7036634   -1.9067314   -3.2187382 
C    -1.5368375   -1.5139636   -2.1815265 
C    -1.3965527   -2.0419019   -0.8576937 
C     1.2358268   -3.3227043   -4.1180965 
C     2.7083349   -3.0749580   -3.7105273 
C     0.9667667   -2.6162821   -5.4541647 
C     1.0052051   -4.8459346   -4.2978956 
H    -0.1498133   -3.3763151    0.3301038 
H     1.2600386   -4.1055051   -1.5028529 
H    -2.3568422   -0.8268310   -2.3901706 
H    -0.8668645   -1.4909360   -4.2110734 
H     3.3659032   -3.4643122   -4.5007801 
H     2.9697387   -3.5777601   -2.7705942 
H     2.9003430   -2.0017166   -3.5857731 
H     1.2316751   -5.4045330   -3.3800956 
H     1.6664175   -5.2152926   -5.0949662 
H    -0.0352262   -5.0541278   -4.5841056 
H     1.1227281   -1.5306306   -5.3784482 
H    -0.0548855   -2.7980852   -5.8169868 
H     1.6626078   -3.0014903   -6.2118609 
B    -2.6647635   -2.1280666    0.2077148 
O    -3.8670616   -1.4857041   -0.1110976 
H    -3.7068732   -0.5772547   -0.4412721 
O    -2.9084391   -3.3839850    0.7978480 
H    -2.1059835   -3.8971561    0.9876148 
O     1.5722257    4.5317091    1.4257506 
S     1.0582705    3.1939901    1.1651126 
C    -0.4892434    2.9824128    2.0126679 
C    -1.0033673    4.0258063    2.7823813 
C    -2.1579988    3.8080564    3.5368532 
C    -2.7893208    2.5640658    3.5138186 
H    -3.6873576    2.3928113    4.1080176 
C    -2.2862153    1.5207237    2.7216088 
C    -1.1386867    1.7445303    1.9812822 
Bi   -0.5838911    0.2991141    0.3384111 
O    -2.6501277    0.8862646   -0.6592980 
C    -3.0163558    2.1190791   -0.8381185 
C    -4.3181855    2.1900983   -1.7054895 
F    -4.0484190    1.7973637   -2.9807760 
F    -5.2892741    1.3717585   -1.2220735 
F    -4.8196016    3.4392043   -1.7563599 
O    -2.4826395    3.1508996   -0.4628802 
C     0.2394349    1.8597983   -1.1349757 
C     0.0455110    1.7166732   -2.4946626 
C     0.3321450    2.8050061   -3.3311268 
H     0.1944979    2.7011805   -4.4076376 
C     0.7908677    4.0078390   -2.7912891 
C     0.9732011    4.1402594   -1.4146845 
C     0.7077122    3.0513551   -0.5806114 
O     1.8485761    2.0164680    1.5210233 
H    -0.4916837    4.9882493    2.7925708 
H    -2.5620512    4.6153022    4.1475638 
H    -2.7938627    0.5582095    2.6900958 
H    -0.3074494    0.7788731   -2.9211473 
H     1.0106307    4.8508226   -3.4460590 
H     1.3286284    5.0728999   -0.9762324 
F    -1.9234306   -1.1740148    1.4787446 
O     3.2719505   -2.1555425   -0.1564214 
O     0.6272274   -0.5043577    3.2375434 
S     2.5297855   -0.9157132   -0.3202611 
C    -0.6523557   -4.6067572    2.9670242 
C     0.1705342   -5.6075426    2.4406419 
C     3.5704653    1.4661097   -1.1407854 
C    -0.2128661   -3.2807675    2.9999825 
C     1.4500293   -5.2935139    1.9683561 
C     3.6624191    0.4453384   -0.1919081 
C     4.4356392    2.5555967   -1.0434549 
H    -1.6395203   -4.8566887    3.3568205 
H    -0.1830821   -6.6383236    2.4066070 
H     2.8378730    1.4022432   -1.9413296 
C     1.9081756   -3.9773295    2.0069272 
C     1.0601771   -2.9837320    2.5078929 
C     4.6190782    0.4699379    0.8251603 
C     5.3757933    2.6134790   -0.0117985 
C     5.4740322    1.5673106    0.9120201 
H     4.3739948    3.3593447   -1.7772063 
O     1.7395468   -0.6848972   -1.5252697 
S     1.5911870   -1.2901361    2.4817330 
H    -0.8490385   -2.4875692    3.3853151 
H     2.0951331   -6.0766102    1.5700364 
H     4.6798528   -0.3417028    1.5459451 
H     6.0434188    3.4721651    0.0674390 
H     2.8979527   -3.7207509    1.6359030 
H     6.2196005    1.6059692    1.7066197 
N     1.3918485   -0.7879554    0.9018825 
O     3.0022030   -1.2455269    2.8329517 
