# Supplementary material for: Ligand-Controlled Chemodivergent Bismuth Catalysis
Source: J Am Chem Soc. 2025 Nov 7;147(46):42406–15. doi: 10.1021/jacs.5c11854 (PMC12636031; doi:10.1021/jacs.5c11854)
Supplement: Supplementary file 2 [file ja5c11854_si_002.zip › revised2-comp-chem-xyz-and-xlsx/xyz-files/statistical_modeling_bi-iii/Bi-1-BF4.xyz]

35
Energy = -2027.157133430
Bi    0.8874276   -0.0588333   -1.4264868 
C    -0.8959737    0.7316729   -0.2368605 
C     1.9758485   -0.2199547    0.5661657 
C     1.9621075    0.9486839    1.3330711 
C     2.5257514    1.0231907    2.6048186 
C     2.5940237   -1.3490852    1.0846582 
C     3.1938003   -1.3131371    2.3601546 
C     3.1490388   -0.1217244    3.1027918 
H     2.4897824    1.9455516    3.1846021 
H     3.6090767   -0.0892444    4.0912744 
C     3.8787428   -2.5349458    2.9038687 
H     2.6131943   -2.2807872    0.5164110 
C    -0.5989531    1.7931632    0.6183589 
C    -2.1994963    0.2499020   -0.2656816 
C    -3.1635405    0.8416791    0.5634499 
C    -1.5359950    2.3908690    1.4559871 
C    -2.8423019    1.9018966    1.4178480 
H    -2.4768707   -0.5825687   -0.9108889 
H    -3.6059056    2.3524068    2.0499690 
C    -4.5644742    0.2831430    0.5737636 
H    -1.2648316    3.2184019    2.1107142 
S     1.1067974    2.3080780    0.6000525 
O     1.3229272    3.5678301    1.2858946 
O     1.4690486    2.2161372   -0.8618577 
F    -4.9107885   -0.2669296   -0.6200430 
F    -5.4976501    1.2279672    0.8655596 
F    -4.6990542   -0.7026671    1.5123176 
H     3.2787960   -3.4378132    2.7242088 
H     4.0676572   -2.4433518    3.9805121 
H     4.8472639   -2.6861806    2.4017454 
F     0.1008337   -2.2634181   -1.1267872 
B    -0.6748697   -2.9888257   -0.0455985 
F    -1.9787597   -3.1086947   -0.5239449 
F    -0.0518939   -4.2245916    0.1010354 
F    -0.6027171   -2.2156366    1.1058685 
