# Supplementary material for: Ligand-Controlled Chemodivergent Bismuth Catalysis
Source: J Am Chem Soc. 2025 Nov 7;147(46):42406–15. doi: 10.1021/jacs.5c11854 (PMC12636031; doi:10.1021/jacs.5c11854)
Supplement: Supplementary file 2 [file ja5c11854_si_002.zip › revised2-comp-chem-xyz-and-xlsx/xyz-files/statistical_modeling_bi-iii/Bi-1-Br.xyz]

31
Energy = -4176.986765007
Br    0.1601400   -2.7605175    0.8533074 
Bi    0.7829840   -0.8507035   -0.9642816 
C    -1.0447931    0.4087737   -0.3802949 
C    -2.2833140   -0.1129902   -0.0270976 
C    -3.3225445    0.7564178    0.3427491 
C    -4.6495085    0.1511340    0.7218620 
F    -5.5979012    1.0807852    0.9996450 
F    -5.1461040   -0.6395896   -0.2744470 
F    -4.5397660   -0.6471702    1.8256309 
C    -3.1353243    2.1399749    0.3746612 
C    -1.8910362    2.6749276    0.0340446 
C    -0.8803000    1.7965173   -0.3453353 
S     0.7385865    2.4012929   -0.7914718 
O     1.1080214    1.6119559   -1.9958855 
O     0.7591953    3.8555212   -0.8614415 
C     1.9253192    0.3997034    0.5767587 
C     1.7743753    1.7885260    0.5066188 
C     2.3676660    2.6541241    1.4251877 
C     3.1658042    2.1017349    2.4266861 
C     3.3542541    0.7134842    2.5240773 
C     4.2346532    0.1295160    3.5932996 
C     2.7151019   -0.1280586    1.5918871 
H    -2.4513949   -1.1912490   -0.0253976 
H    -3.9490498    2.8023061    0.6641000 
H    -1.7192950    3.7506438    0.0569440 
H     2.2152475    3.7311615    1.3544270 
H     3.6478615    2.7615015    3.1496836 
H     3.8577832   -0.8445386    3.9326540 
H     4.3147026    0.8013289    4.4575027 
H     5.2522937   -0.0320870    3.2031068 
H     2.8374027   -1.2094502    1.6861750 
