# Supplementary material for: Ligand-Controlled Chemodivergent Bismuth Catalysis
Source: J Am Chem Soc. 2025 Nov 7;147(46):42406–15. doi: 10.1021/jacs.5c11854 (PMC12636031; doi:10.1021/jacs.5c11854)
Supplement: Supplementary file 2 [file ja5c11854_si_002.zip › revised2-comp-chem-xyz-and-xlsx/xyz-files/statistical_modeling_bi-iii/Bi-1-Cl.xyz]

31
Energy = -2062.801766106
Cl    0.1472791   -2.5975853    1.4484226 
Bi    0.7952579   -1.2631003   -0.6318435 
C    -1.0070414    0.1328109   -0.3717450 
C    -2.2542943   -0.2704369    0.0895912 
C    -3.2748382    0.6810987    0.2500428 
C    -4.6206299    0.2037763    0.7315055 
F    -5.2321685   -0.5921182   -0.1969874 
F    -4.5140594   -0.5457463    1.8671339 
F    -5.4778255    1.2192002    1.0051218 
C    -3.0610708    2.0310744   -0.0377274 
C    -1.8070795    2.4500410   -0.4875467 
C    -0.8145954    1.4883536   -0.6527850 
S     0.8205443    1.9423881   -1.2064214 
O     1.1820532    0.8884289   -2.1907027 
O     0.8745685    3.3405543   -1.6095219 
C     1.9467462    0.2847389    0.5996643 
C     1.8296545    1.6238892    0.2129129 
C     2.4289814    2.6639332    0.9224535 
C     3.1974161    2.3380350    2.0402481 
C     3.3493883    1.0053142    2.4556529 
C     4.1955242    0.6618911    3.6496580 
C     2.7057881   -0.0139165    1.7251997 
H    -2.4419099   -1.3156147    0.3403858 
H    -3.8609428    2.7578346    0.0913845 
H    -1.6138384    3.4993419   -0.7084680 
H     2.3038442    3.6995491    0.6059587 
H     3.6840800    3.1352706    2.6040845 
H     3.7604935   -0.1700057    4.2199109 
H     4.3175403    1.5249622    4.3162970 
H     5.2000400    0.3446798    3.3270628 
H     2.8002119   -1.0478665    2.0649314 
