# Supplementary material for: Ligand-Controlled Chemodivergent Bismuth Catalysis
Source: J Am Chem Soc. 2025 Nov 7;147(46):42406–15. doi: 10.1021/jacs.5c11854 (PMC12636031; doi:10.1021/jacs.5c11854)
Supplement: Supplementary file 2 [file ja5c11854_si_002.zip › revised2-comp-chem-xyz-and-xlsx/xyz-files/statistical_modeling_bi-iii/Bi-1-NSI.xyz]

59
Energy = -3218.401656506
O    -4.4846116   -1.7016234    1.2900089 
S    -3.1072665   -1.2339991    1.2378883 
C    -2.0673148   -2.3336803    0.3360931 
C    -2.5916227   -3.4204869   -0.3631054 
C    -1.6986152   -4.2783364   -1.0004327 
C    -0.3139707   -4.0496977   -0.9529432 
C     0.6432241   -5.0069013   -1.6033920 
C     0.1699148   -2.9194955   -0.2692259 
C    -0.6994480   -2.0522222    0.3827062 
Bi   -0.0603790   -0.1873157    1.5386216 
C    -1.7510867    0.9773202    0.4692192 
C    -1.6650250    2.2702884   -0.0399260 
C    -2.7752124    2.8418566   -0.6774558 
C    -2.6468469    4.2131637   -1.2887565 
C    -3.9796362    2.1434058   -0.8087361 
C    -4.0972611    0.8679132   -0.2569158 
C    -2.9850104    0.3265433    0.3830406 
O    -2.3793362   -0.9830197    2.5144555 
H    -3.6665718   -3.5980115   -0.3927778 
H    -2.0830581   -5.1428136   -1.5436275 
H     1.2451464   -2.7374369   -0.2682150 
H    -0.7398814    2.8358460    0.0321713 
H    -4.8312864    2.5963368   -1.3142207 
H    -5.0379203    0.3204164   -0.3057044 
H     1.6032952   -4.5240747   -1.8237330 
H     0.2290279   -5.4169336   -2.5338938 
H     0.8440816   -5.8578067   -0.9328435 
F    -1.7122881    4.9761746   -0.6625929 
F    -3.8168329    4.9075931   -1.2566639 
F    -2.2744963    4.1399826   -2.6036054 
H     4.8334163    3.5783262    2.0423927 
C     5.0171572    2.6873336    1.4417387 
C     6.2555340    2.5014520    0.8155063 
C     6.4924001    1.3616417    0.0421118 
H     7.4566203    1.2204145   -0.4467222 
C     5.4922430    0.3995756   -0.1143004 
H     5.6550838   -0.4882536   -0.7228859 
C     4.2654968    0.6003188    0.5185457 
C     4.0113380    1.7335334    1.2971494 
H     3.0430937    1.8746280    1.7769767 
O     2.6429172   -1.1045294    1.7073756 
S     2.9970676   -0.6292255    0.3603341 
O     3.4231126   -1.6289788   -0.6080377 
H     7.0382874    3.2520527    0.9300466 
N     1.6286323    0.1886812   -0.1020984 
S     1.5286202    0.7887556   -1.6594803 
O     2.8718365    0.8649147   -2.2187271 
O     0.7332657    2.0045447   -1.5819401 
C     0.5962907   -0.4224247   -2.5566116 
C    -0.7985821   -0.3370026   -2.5650755 
C     1.2732616   -1.4534003   -3.2124887 
C    -1.5306793   -1.3208873   -3.2271378 
C     0.5283109   -2.4183815   -3.8900407 
C    -0.8683902   -2.3594455   -3.8875868 
H     1.0416013   -3.2226674   -4.4168629 
H     2.3607437   -1.4952214   -3.1912705 
H    -1.4444304   -3.1250268   -4.4079260 
H    -2.6194681   -1.2714195   -3.2356374 
H    -1.2967691    0.4933224   -2.0699240 
