# Supplementary material for: Ligand-Controlled Chemodivergent Bismuth Catalysis
Source: J Am Chem Soc. 2025 Nov 7;147(46):42406–15. doi: 10.1021/jacs.5c11854 (PMC12636031; doi:10.1021/jacs.5c11854)
Supplement: Supplementary file 2 [file ja5c11854_si_002.zip › revised2-comp-chem-xyz-and-xlsx/xyz-files/statistical_modeling_bi-iii/Bi-1-OTFA.xyz]

37
Energy = -2128.995145900
O     1.4636558   -4.1387983    0.2023456 
S     0.8172469   -2.8775253   -0.1265150 
C    -0.5283779   -2.5106704    0.9636118 
C    -0.7505640   -3.2606336    2.1177994 
C    -1.8229678   -2.9038089    2.9350177 
C    -2.6499166   -1.8146478    2.6156950 
C    -3.8202205   -1.4566449    3.4881657 
C    -2.3791323   -1.0707285    1.4497590 
C    -1.3182898   -1.4094596    0.6161518 
Bi   -0.6831168   -0.2548358   -1.2499596 
O    -0.8628609    1.7286634   -0.1032105 
C    -2.0890819    2.1148883   -0.1828710 
C    -2.3348617    3.4817330    0.5280069 
F    -2.1918821    3.3345642    1.8726445 
F    -1.4501844    4.4218658    0.1179305 
F    -3.5770413    3.9515193    0.2949720 
O    -3.0287048    1.5190701   -0.7151283 
C     1.4230078   -0.2611537   -0.3423398 
C     2.2234729    0.8625637   -0.1702801 
C     3.4876480    0.7279891    0.4274700 
C     4.3227167    1.9705200    0.6022057 
F     4.5235428    2.6139694   -0.5851547 
F     3.7126066    2.8722408    1.4282659 
F     5.5474019    1.7184742    1.1284316 
C     3.9590858   -0.5130324    0.8613812 
C     3.1596945   -1.6476788    0.7048535 
C     1.9169654   -1.4917170    0.0989458 
O     0.2640186   -2.6815600   -1.4969812 
H    -0.1078567   -4.1050908    2.3667860 
H    -2.0205707   -3.4818973    3.8388857 
H    -3.6473732   -1.7531593    4.5307496 
H    -4.7267293   -1.9786122    3.1420934 
H    -4.0306607   -0.3796553    3.4541790 
H    -3.0217041   -0.2224091    1.2078853 
H     1.8769917    1.8464820   -0.4883371 
H     4.9416236   -0.6019556    1.3210231 
H     3.5037517   -2.6254741    1.0404989 
