# Supplementary material for: Ligand-Controlled Chemodivergent Bismuth Catalysis
Source: J Am Chem Soc. 2025 Nov 7;147(46):42406–15. doi: 10.1021/jacs.5c11854 (PMC12636031; doi:10.1021/jacs.5c11854)
Supplement: Supplementary file 2 [file ja5c11854_si_002.zip › revised2-comp-chem-xyz-and-xlsx/xyz-files/statistical_modeling_bi-iii/Bi-1-OTs.xyz]

48
Energy = -2497.679995442
O    -2.3531627   -3.2995710   -1.6524207 
S    -1.6689715   -2.3781104   -0.7582197 
C     0.0338890   -2.1681543   -1.1900775 
C     0.5602696   -2.7089645   -2.3633579 
C     1.9299769   -2.5784200   -2.5841011 
C     2.7593859   -1.9239222   -1.6570127 
C     4.2380321   -1.8209644   -1.9019071 
C     2.1829179   -1.3687928   -0.4998195 
C     0.8160504   -1.4760866   -0.2629939 
Bi   -0.2813303   -0.6212420    1.5454385 
O     0.7471858    1.3859646    1.4233304 
S     1.1491914    2.2232313    0.1874999 
C     2.8836390    1.8882271   -0.0082608 
C     3.4216792    1.8734446   -1.2968173 
C     4.7861284    1.6414515   -1.4624738 
C     5.6239589    1.4101590   -0.3610618 
C     7.0963281    1.1651398   -0.5487120 
C     5.0546721    1.4235662    0.9231986 
C     3.6952419    1.6685412    1.1083994 
O     0.4690092    1.7765871   -1.0243297 
O     1.0007344    3.6368899    0.5418011 
C    -1.8990417    0.1459811    0.1277046 
C    -2.4017554    1.4432240    0.1321237 
C    -3.3384938    1.8186075   -0.8379582 
C    -3.8478470    3.2361773   -0.8748008 
F    -3.1860588    3.9803224   -1.8132929 
F    -5.1703721    3.3006451   -1.1948589 
F    -3.6928690    3.8792450    0.3116465 
C    -3.7740441    0.9181447   -1.8185187 
C    -3.2777665   -0.3841509   -1.8309302 
C    -2.3583797   -0.7389528   -0.8450863 
O    -1.6443600   -2.6719496    0.7055178 
H    -0.0780275   -3.2394285   -3.0700427 
H     2.3678741   -3.0105752   -3.4852709 
H     4.7617640   -1.4245111   -1.0243938 
H     4.4447527   -1.1512246   -2.7501025 
H     4.6629665   -2.8029694   -2.1549024 
H     2.8301914   -0.8556073    0.2125491 
H     2.7750852    2.0225811   -2.1606582 
H     5.2054361    1.6222783   -2.4699588 
H     7.4834317    0.4621782    0.2011161 
H     7.6618983    2.1041933   -0.4378326 
H     7.3113688    0.7680295   -1.5493517 
H     5.6854437    1.2325726    1.7934032 
H     3.2661173    1.6665483    2.1099825 
H    -2.0661903    2.1701112    0.8710072 
H    -4.5033223    1.2265859   -2.5665457 
H    -3.6078768   -1.1042984   -2.5788512 
