# Supplementary material for: Ligand-Controlled Chemodivergent Bismuth Catalysis
Source: J Am Chem Soc. 2025 Nov 7;147(46):42406–15. doi: 10.1021/jacs.5c11854 (PMC12636031; doi:10.1021/jacs.5c11854)
Supplement: Supplementary file 2 [file ja5c11854_si_002.zip › revised2-comp-chem-xyz-and-xlsx/xyz-files/statistical_modeling_bi-iii/Bi-1-Ph.xyz]

41
Energy = -1834.236871865
O    -1.0138373   -4.0574735    0.3957397 
S    -0.9643306   -2.7073780   -0.1624254 
C    -2.0032905   -1.6223650    0.7850253 
C    -2.7199986   -2.1366842    1.8691647 
C    -3.5540809   -1.2809222    2.5852924 
C    -3.6662269    0.0759192    2.2403584 
C    -4.5833214    0.9906223    3.0041099 
C    -2.9091495    0.5617287    1.1595015 
C    -2.0733526   -0.2738195    0.4195302 
Bi   -0.7640963    0.5558541   -1.2569014 
C    -0.1044667    2.2979128    0.0374490 
C     0.0139595    3.5656578   -0.5456535 
C     0.4382367    4.6597978    0.2197322 
C     0.7472544    4.4872998    1.5713949 
C     0.6311337    3.2218953    2.1581805 
C     0.2060264    2.1323167    1.3938621 
C     0.9216816   -0.7318452   -0.3986152 
C     2.2065065   -0.2188288   -0.2373356 
C     3.2074433   -0.9970151    0.3624697 
C     4.5802870   -0.3963968    0.5082705 
F     4.5439613    0.7907244    1.1830065 
F     5.4466310   -1.2027230    1.1731376 
F     5.1448289   -0.1264940   -0.7078646 
C     2.9399451   -2.2898959    0.8175747 
C     1.6552396   -2.8142141    0.6713679 
C     0.6773976   -2.0313884    0.0581945 
O    -1.3039043   -2.5147516   -1.5813292 
H    -2.6275457   -3.1881070    2.1407932 
H    -4.1232209   -1.6719022    3.4304117 
H    -4.6185935    0.7233839    4.0688280 
H    -5.6111705    0.9155550    2.6144570 
H    -4.2711787    2.0388972    2.9114715 
H    -2.9709972    1.6249655    0.9155861 
H    -0.2221027    3.7162452   -1.6021045 
H     0.5274651    5.6449214   -0.2418771 
H     1.0792680    5.3378563    2.1689544 
H     0.8727257    3.0842253    3.2138200 
H     0.1191767    1.1519461    1.8657679 
H     2.4393477    0.7973192   -0.5597921 
H     3.7201774   -2.8860452    1.2873105 
H     1.4195780   -3.8173729    1.0248118 
