# Supplementary material for: Ligand-Controlled Chemodivergent Bismuth Catalysis
Source: J Am Chem Soc. 2025 Nov 7;147(46):42406–15. doi: 10.1021/jacs.5c11854 (PMC12636031; doi:10.1021/jacs.5c11854)
Supplement: Supplementary file 2 [file ja5c11854_si_002.zip › revised2-comp-chem-xyz-and-xlsx/xyz-files/statistical_modeling_bi-iii/Bi-13-OTFA.xyz]

35
Energy = -1867.029674466
O    -4.2453216    1.0935506    0.0400798 
S    -2.9100977    0.5437504   -0.1494465 
C    -1.6526523    1.7530860    0.1121897 
C    -1.9398693    3.0044985    0.6684243 
C    -0.8968725    3.8981623    0.8643406 
C     0.4197906    3.5352461    0.5191132 
O     1.3686178    4.4742295    0.7505433 
C     2.7357188    4.1472682    0.4350201 
C     0.6925771    2.2649562   -0.0285145 
C    -0.3524193    1.3688352   -0.2265235 
Bi   -0.1061664   -0.7735565   -0.9902290 
O     1.6851180   -1.0918576    0.4260179 
C     2.7376497   -0.6151406   -0.1411577 
C     4.0237844   -0.8062537    0.7218357 
F     4.1483763   -2.0803837    1.1633483 
F     5.1409399   -0.4946978    0.0337721 
F     3.9684680    0.0074005    1.8121319 
O     2.8090754   -0.0261057   -1.2226668 
C    -1.3394734   -1.4113232    0.8288251 
C    -0.9792555   -2.4002407    1.7436505 
C    -1.8150230   -2.6785286    2.8353408 
H    -1.5281944   -3.4545867    3.5463476 
C    -3.0069816   -1.9723950    3.0250358 
C    -3.3805782   -0.9706998    2.1244229 
C    -2.5383083   -0.7243706    1.0413933 
O    -2.5691276   -0.0802049   -1.4632019 
H    -2.9621993    3.2756645    0.9320854 
H    -1.0800067    4.8872123    1.2839610 
H     2.8498726    3.9320061   -0.6371208 
H     3.0783283    3.2900567    1.0326957 
H     3.3170038    5.0357460    0.6983229 
H     1.7088203    1.9915116   -0.3036802 
H    -0.0481986   -2.9556701    1.6235258 
H    -3.6485743   -2.1995551    3.8765461 
H    -4.3028754   -0.4044776    2.2547522 
