# Supplementary material for: Ligand-Controlled Chemodivergent Bismuth Catalysis
Source: J Am Chem Soc. 2025 Nov 7;147(46):42406–15. doi: 10.1021/jacs.5c11854 (PMC12636031; doi:10.1021/jacs.5c11854)
Supplement: Supplementary file 2 [file ja5c11854_si_002.zip › revised2-comp-chem-xyz-and-xlsx/xyz-files/statistical_modeling_bi-iii/Bi-2-OTFA.xyz]

55
Energy = -2067.102221457
Bi    0.0994585    0.0125422    1.5134736 
C     1.8273731   -0.3710439    0.0692619 
C    -1.1981306   -1.1534580    0.0407377 
C    -0.6896942   -2.3808702   -0.3981331 
C    -1.3436847   -3.1579911   -1.3484399 
C    -2.4065942   -0.7154257   -0.4840464 
C    -3.1100171   -1.4740817   -1.4441673 
C    -2.5589231   -2.6944098   -1.8605951 
H    -0.9234522   -4.1085731   -1.6777423 
H    -3.0753858   -3.3074750   -2.5965846 
C    -4.4356100   -0.9367197   -1.9890325 
C     2.0081694   -1.6899196   -0.3590622 
C     2.6681656    0.6086838   -0.4419547 
C     3.6852185    0.2929338   -1.3685829 
C     2.9881067   -2.0468880   -1.2798201 
C     3.8287622   -1.0437527   -1.7698114 
H     2.5326603    1.6449797   -0.1303465 
H     4.6044213   -1.3228896   -2.4802790 
C     4.5781870    1.4145607   -1.9049953 
H     3.1018372   -3.0816964   -1.6035642 
S     0.8647989   -2.8711961    0.3002175 
O     0.7496149   -2.5150370    1.7454771 
O     1.2177849   -4.2372718   -0.0607230 
H    -2.8241990    0.2320457   -0.1432496 
C     5.6367245    0.8980670   -2.8913910 
C     5.2996694    2.0940372   -0.7197512 
C     3.6918655    2.4508102   -2.6325934 
H     2.9403131    2.8874416   -1.9606498 
H     3.1657349    1.9883558   -3.4802630 
H     4.3163249    3.2695414   -3.0194039 
H     6.3126733    0.1693243   -2.4208807 
H     6.2470491    1.7419831   -3.2425323 
H     5.1786679    0.4271514   -3.7731229 
H     4.5882495    2.5268577   -0.0032979 
H     5.9422912    2.9059228   -1.0908124 
H     5.9322752    1.3730332   -0.1818602 
C    -5.0615259   -1.8766651   -3.0304259 
C    -4.1851118    0.4362901   -2.6521870 
C    -5.4272697   -0.7683632   -0.8159373 
H    -3.4714526    0.3467125   -3.4838176 
H    -3.7857232    1.1677386   -1.9367226 
H    -5.1296202    0.8360987   -3.0490928 
H    -4.4046802   -2.0161597   -3.9011721 
H    -6.0055855   -1.4433438   -3.3894065 
H    -5.2878285   -2.8648409   -2.6045480 
H    -5.0483216   -0.0673537   -0.0597097 
H    -5.6185459   -1.7326473   -0.3232670 
H    -6.3844160   -0.3765530   -1.1902209 
O    -0.1700047    1.9252136    0.2643905 
C    -1.2849495    2.4826225    0.5857889 
C    -1.5348269    3.8075293   -0.2004701 
F    -2.6251058    4.4612956    0.2508054 
F    -1.7333400    3.5329749   -1.5183943 
F    -0.4774698    4.6495541   -0.1085100 
O    -2.1309787    2.0740448    1.3844089 
