# Supplementary material for: Ligand-Controlled Chemodivergent Bismuth Catalysis
Source: J Am Chem Soc. 2025 Nov 7;147(46):42406–15. doi: 10.1021/jacs.5c11854 (PMC12636031; doi:10.1021/jacs.5c11854)
Supplement: Supplementary file 2 [file ja5c11854_si_002.zip › revised2-comp-chem-xyz-and-xlsx/xyz-files/statistical_modeling_bi-iii/Bi-4-OTFA.xyz]

31
Energy = -1752.440339352
O    -4.3293620   -0.4932494    0.1674241 
S    -2.9122642   -0.2746759   -0.0839839 
C    -2.3141957    1.2016188    0.7029591 
C    -3.1064217    1.9099730    1.6055079 
C    -2.5581747    3.0529562    2.1934997 
C    -1.2507591    3.4425637    1.8857543 
H    -0.8287185    4.3327202    2.3543155 
C    -0.4711552    2.7020027    0.9853842 
C    -1.0033411    1.5640630    0.3796512 
Bi    0.1123129    0.1905414   -1.0719527 
O     1.9058341    0.6038522    0.3090291 
C     2.8757248   -0.1647256   -0.0488959 
C     4.1699265    0.0806049    0.7883356 
F     5.2089794   -0.6475660    0.3318332 
F     4.5338661    1.3863172    0.7621887 
F     3.9592884   -0.2652112    2.0863924 
O     2.8636629   -1.0334269   -0.9236776 
C    -0.5512050   -1.5311002    0.2780493 
C     0.2816278   -2.5129540    0.8136590 
C    -0.2489588   -3.4855717    1.6736191 
H     0.4091587   -4.2511875    2.0866182 
C    -1.6064290   -3.4855008    2.0071127 
C    -2.4567924   -2.5076134    1.4839040 
C    -1.9065130   -1.5596282    0.6227498 
O    -2.4386704   -0.1665300   -1.4947828 
H    -4.1212477    1.5842105    1.8339254 
H    -3.1537127    3.6383132    2.8941529 
H     0.5506363    3.0183494    0.7719028 
H     1.3433728   -2.5379856    0.5670292 
H    -2.0069370   -4.2485062    2.6745879 
H    -3.5186537   -2.4880774    1.7292030 
