# Supplementary material for: Ligand-Controlled Chemodivergent Bismuth Catalysis
Source: J Am Chem Soc. 2025 Nov 7;147(46):42406–15. doi: 10.1021/jacs.5c11854 (PMC12636031; doi:10.1021/jacs.5c11854)
Supplement: Supplementary file 2 [file ja5c11854_si_002.zip › revised2-comp-chem-xyz-and-xlsx/xyz-files/statistical_modeling_bi-iii/Bi-6-OTFA.xyz]

37
Energy = -2426.872829300
O     0.0038904   -3.1138895    0.7535169 
S     0.0040619   -2.8591499   -0.7130971 
C    -1.3952859   -1.7898141   -0.9742572 
C    -2.2308117   -1.9535081   -2.0764127 
C    -3.3146146   -1.0852747   -2.2091067 
C    -3.5213850   -0.0851084   -1.2538476 
C    -4.7107981    0.8342156   -1.3727396 
F    -5.7514876    0.4066234   -0.5947555 
F    -4.4198175    2.1007609   -0.9671916 
F    -5.1816877    0.9193019   -2.6434931 
C    -2.6606910    0.0666727   -0.1574759 
C    -1.5761391   -0.7915740   -0.0161025 
Bi   -0.0004187   -0.6371962    1.6330873 
O    -0.0042222    1.6196497    1.5218785 
C    -0.0037412    2.2626942    0.3907855 
C    -0.0058282    3.8079317    0.6404402 
F    -1.1043818    4.1845606    1.3459141 
F     1.0902864    4.1870660    1.3483684 
F    -0.0053071    4.4994183   -0.5177817 
O    -0.0019495    1.8304372   -0.7512291 
C     1.5773301   -0.7868433   -0.0145441 
C     2.6594679    0.0749068   -0.1547184 
C     3.5208092   -0.0733018   -1.2508163 
C     4.7090117    0.8474974   -1.3707635 
F     5.7666912    0.3961555   -0.6300357 
F     5.1503747    0.9664704   -2.6498238 
F     4.4311732    2.1026869   -0.9241721 
C     3.3173559   -1.0735567   -2.2070167 
C     2.2366009   -1.9454605   -2.0752155 
C     1.4001360   -1.7851591   -0.9731041 
O     0.0063326   -3.9831689   -1.6343878 
H    -2.0507040   -2.7410066   -2.8073817 
H    -3.9914970   -1.1899712   -3.0553104 
H    -2.8431838    0.8625774    0.5650178 
H     2.8392039    0.8707591    0.5684039 
H     3.9945989   -1.1752257   -3.0533710 
H     2.0590553   -2.7328682   -2.8069003 
