# Supplementary material for: Ligand-Controlled Chemodivergent Bismuth Catalysis
Source: J Am Chem Soc. 2025 Nov 7;147(46):42406–15. doi: 10.1021/jacs.5c11854 (PMC12636031; doi:10.1021/jacs.5c11854)
Supplement: Supplementary file 2 [file ja5c11854_si_002.zip › revised2-comp-chem-xyz-and-xlsx/xyz-files/statistical_modeling_bi-iii/Bi-7-OTFA.xyz]

34
Energy = -1791.777411937
O    -2.4809203    0.1956120   -1.4998421 
S    -2.9188361   -0.2836265   -0.1556640 
C    -1.8326303   -1.6356308    0.2091371 
C    -2.2980205   -2.7947002    0.8274335 
C    -1.3791441   -3.8101795    1.0944778 
C    -0.0224224   -3.6687846    0.7627355 
C     0.9553021   -4.7792589    1.0290100 
C     0.4100557   -2.4731810    0.1546585 
C    -0.4874794   -1.4480813   -0.1254005 
Bi    0.0555173    0.5856187   -1.0137625 
O     1.8446478    0.7420264    0.4257483 
C     2.8494102    0.1405869   -0.1102125 
C     4.1332074    0.2168727    0.7739717 
F     4.3936202    1.4860378    1.1698833 
F     3.9680048   -0.5409108    1.8920233 
F     5.2198258   -0.2443977    0.1216699 
O     2.8758578   -0.4764520   -1.1775081 
C    -1.1090309    1.5000960    0.7313611 
C    -0.6315122    2.4896860    1.5902114 
C    -1.4359207    2.9464187    2.6443640 
H    -1.0570206    3.7223324    3.3110620 
C    -2.7136738    2.4180818    2.8536724 
C    -3.2065253    1.4184532    2.0105491 
C    -2.3914307    0.9939124    0.9622007 
O    -4.3170543   -0.6383929    0.0424731 
H    -3.3511460   -2.9044088    1.0866937 
H    -1.7229160   -4.7296073    1.5707593 
H     1.9479081   -4.3853701    1.2851758 
H     1.0751758   -5.4059735    0.1308724 
H     0.6103849   -5.4295169    1.8429969 
H     1.4663173   -2.3656088   -0.0984285 
H     0.3668285    2.9078312    1.4550810 
H    -3.3294197    2.7830548    3.6758352 
H    -4.1973290    0.9885137    2.1574084 
