# Supplementary material for: Ligand-Controlled Chemodivergent Bismuth Catalysis
Source: J Am Chem Soc. 2025 Nov 7;147(46):42406–15. doi: 10.1021/jacs.5c11854 (PMC12636031; doi:10.1021/jacs.5c11854)
Supplement: Supplementary file 2 [file ja5c11854_si_002.zip › revised2-comp-chem-xyz-and-xlsx/xyz-files/statistical_modeling_bi-iii/Bi-8-OTFA.xyz]

31
Energy = -1951.016642320
O     2.7553458   -0.0061432    1.0192600 
S     2.7684820   -0.0066110   -0.4723482 
C     1.7738314   -1.4060030   -0.9152912 
C     2.1392905   -2.2564460   -1.9594948 
C     1.3208668   -3.3508032   -2.2378234 
C     0.1755781   -3.5347585   -1.4665637 
F    -0.6185522   -4.6008874   -1.7390632 
C    -0.2024752   -2.6785902   -0.4317485 
C     0.6140471   -1.5866891   -0.1567424 
Bi    0.1686454    0.0009239    1.4271492 
O    -2.0373211    0.0054092    0.9198038 
C    -2.4712641    0.0058802   -0.3062014 
C    -4.0364773    0.0070408   -0.3313890 
F    -4.5343841   -1.0905476    0.2969634 
F    -4.5331693    1.1032261    0.3002049 
F    -4.5154678    0.0091471   -1.5927361 
O    -1.8457799    0.0052382   -1.3549666 
C     0.6223208    1.5850285   -0.1578054 
C    -0.1883994    2.6810784   -0.4335027 
C     0.1943103    3.5346353   -1.4687528 
F    -0.5941619    4.6047635   -1.7420314 
C     1.3386939    3.3441779   -2.2397969 
C     2.1512725    2.2456515   -1.9607864 
C     1.7812316    1.3977600   -0.9161095 
O     4.0463186   -0.0101781   -1.1682703 
H     3.0478473   -2.0800751   -2.5347786 
H     1.5645986   -4.0536478   -3.0332839 
H    -1.1200817   -2.8799427    0.1218113 
H    -1.1051496    2.8874225    0.1196361 
H     1.5861975    4.0452655   -3.0356475 
H     3.0588694    2.0640478   -2.5359416 
