# Supplementary material for: Ligand-Controlled Chemodivergent Bismuth Catalysis
Source: J Am Chem Soc. 2025 Nov 7;147(46):42406–15. doi: 10.1021/jacs.5c11854 (PMC12636031; doi:10.1021/jacs.5c11854)
Supplement: Supplementary file 2 [file ja5c11854_si_002.zip › revised2-comp-chem-xyz-and-xlsx/xyz-files/statistical_modeling_bi-iii/Bi-9-OTFA.xyz]

39
Energy = -1981.618775603
O    -4.1835306    1.3260047    0.2351620 
S    -2.8477421    0.8560096   -0.1079261 
C    -1.5894769    1.8896060    0.5787643 
C    -1.8812876    2.8785096    1.5238141 
C    -0.8374472    3.6376976    2.0344518 
C     0.4842070    3.3985979    1.6111149 
O     1.4336735    4.1899493    2.1683315 
C     2.8046104    3.9740367    1.7831876 
C     0.7618131    2.3896340    0.6663752 
C    -0.2840567    1.6292256    0.1540122 
Bi   -0.0390368   -0.1146976   -1.3056352 
O     1.7096465   -0.9539702   -0.0582974 
C     2.7850092   -0.3295811   -0.3897664 
C     4.0411579   -0.8565899    0.3719715 
F     4.1508203   -2.2037825    0.2833658 
F     5.1812660   -0.3159283   -0.1045862 
F     3.9497916   -0.5334140    1.6909949 
O     2.8978808    0.6087063   -1.1826293 
C    -1.3167803   -1.3303131    0.1533977 
C    -0.9564036   -2.5703165    0.6702388 
C    -1.8090659   -3.2057225    1.5960975 
O    -1.5501004   -4.4136463    2.1554085 
C    -0.3290435   -5.0823123    1.7848677 
C    -3.0097444   -2.5906052    2.0024500 
C    -3.3640149   -1.3479909    1.4958949 
C    -2.5146665   -0.7417203    0.5643912 
O    -2.4778759    0.7371241   -1.5519641 
H    -2.9076136    3.0563249    1.8451529 
H    -1.0247123    4.4255123    2.7640148 
H     2.9397230    4.1389231    0.7044903 
H     3.1301304    2.9592917    2.0550257 
H     3.3860566    4.7102782    2.3458581 
H     1.7821085    2.2136063    0.3326986 
H    -0.0205722   -3.0383513    0.3710932 
H     0.5468400   -4.4825477    2.0721681 
H    -0.3074047   -5.2882239    0.7049749 
H    -0.3309868   -6.0238062    2.3421017 
H    -3.6497262   -3.1043741    2.7197445 
H    -4.2876688   -0.8612304    1.8093645 
