# Supplementary material for: Ligand-Controlled Chemodivergent Bismuth Catalysis
Source: J Am Chem Soc. 2025 Nov 7;147(46):42406–15. doi: 10.1021/jacs.5c11854 (PMC12636031; doi:10.1021/jacs.5c11854)
Supplement: Supplementary file 2 [file ja5c11854_si_002.zip › revised2-comp-chem-xyz-and-xlsx/xyz-files/statistical_modeling_i3+/Bi-1-BF4.xyz]

58
Energy = -2415.982808314
F    -0.2409182    0.1349653    2.0721854 
Bi    0.0791151    0.6655499   -0.1784050 
C    -1.1635252   -1.1563767   -0.5840082 
C    -1.2612423   -2.2956031    0.1942602 
C    -2.1872036   -3.2818246   -0.1875679 
C    -2.2606559   -4.5413305    0.6451798 
F    -1.1335437   -5.2939427    0.4955485 
F    -2.3663356   -4.2532338    1.9713999 
F    -3.3139165   -5.3243435    0.3156028 
C    -3.0056601   -3.1203586   -1.3056123 
C    -2.9185796   -1.9585176   -2.0784575 
C    -1.9870602   -0.9985073   -1.7056147 
S    -1.7637112    0.5160602   -2.6139256 
O    -0.2706553    0.7144632   -2.5424801 
O    -2.4204923    0.5047273   -3.8992438 
C    -1.6256676    2.0971882   -0.4025747 
C    -2.3770275    1.7797575   -1.5405105 
C    -3.5699498    2.4566601   -1.7841538 
C    -3.9682658    3.4470655   -0.8850891 
C    -3.2111590    3.7669095    0.2510670 
C    -3.6398036    4.8458758    1.1993199 
C    -2.0096084    3.0604932    0.4998443 
H    -0.6437730   -2.4340738    1.0808598 
H    -3.7184298   -3.8946626   -1.5826061 
H    -3.5536591   -1.8183319   -2.9522966 
H    -4.1645494    2.2219531   -2.6670379 
H    -4.8954752    3.9876076   -1.0758229 
H    -3.5934854    4.4950237    2.2396225 
H    -4.6593453    5.1839590    0.9808994 
H    -2.9636073    5.7109121    1.1195213 
H    -1.4135660    3.2918272    1.3812045 
C     2.2489324    0.2708016   -0.2446271 
C     3.1584823    1.2414566    0.1358022 
C     2.5680624   -1.0050635   -0.6912652 
C     3.9268097   -1.3134443   -0.7562364 
C     4.9159785   -0.3846533   -0.3849697 
C     4.5092276    0.8844896    0.0545061 
H     2.8659103    2.2291587    0.4843012 
H     5.2424117    1.6334407    0.3479554 
H     1.8225253   -1.7451389   -0.9820058 
H     4.2009952   -2.3095011   -1.1034303 
C     6.3895864   -0.7870571   -0.4669799 
C     7.3286010    0.3458972   -0.0260785 
C     6.7214354   -1.1663523   -1.9280335 
C     6.6220662   -2.0088131    0.4508181 
H     6.3841533   -1.7650623    1.4962538 
H     7.6774608   -2.3130472    0.3992439 
H     6.0074194   -2.8681921    0.1500376 
H     6.1097585   -2.0081944   -2.2802285 
H     7.7779434   -1.4621750   -2.0009577 
H     6.5548497   -0.3141372   -2.6025200 
H     7.2226086    1.2364684   -0.6623636 
H     8.3692668    0.0021444   -0.1041783 
H     7.1521738    0.6405412    1.0184883 
B     0.3088629    1.2750587    2.9101786 
F    -0.7197653    1.7692693    3.6724025 
F     1.3809993    0.8007521    3.6206007 
F     0.7108368    2.2107405    1.8975115 
