# Supplementary material for: Ligand-Controlled Chemodivergent Bismuth Catalysis
Source: J Am Chem Soc. 2025 Nov 7;147(46):42406–15. doi: 10.1021/jacs.5c11854 (PMC12636031; doi:10.1021/jacs.5c11854)
Supplement: Supplementary file 2 [file ja5c11854_si_002.zip › revised2-comp-chem-xyz-and-xlsx/xyz-files/statistical_modeling_i3+/Bi-1-Br.xyz]

54
Energy = -4565.825857916
Br   -0.1674799   -0.1641972    2.8009760 
Bi    0.1182292    0.2280969    0.2393045 
C    -1.5243408   -1.1049711   -0.5063840 
C    -1.9877739   -2.2199482    0.1666022 
C    -3.1265836   -2.8684937   -0.3368025 
C    -3.6112358   -4.1226549    0.3523472 
F    -4.9348892   -4.3403046    0.1540654 
F    -2.9518918   -5.2243468   -0.1113124 
F    -3.4037062   -4.0763248    1.6944622 
C    -3.7893984   -2.3957600   -1.4714065 
C    -3.3251208   -1.2558157   -2.1312084 
C    -2.1860489   -0.6254714   -1.6406121 
S    -1.4923713    0.8147909   -2.4329026 
O    -0.0281339    0.5664183   -2.3617493 
O    -2.1298368    1.0731953   -3.7077291 
C    -1.0371635    2.1138981   -0.0871099 
C    -1.7651370    2.1309967   -1.2827694 
C    -2.6627039    3.1651872   -1.5400729 
C    -2.7967420    4.1816284   -0.5933077 
C    -2.0671336    4.1767997    0.6049375 
C    -2.2037155    5.2871408    1.6044017 
C    -1.1818099    3.1060619    0.8609449 
H    -1.4937037   -2.5889472    1.0649316 
H    -4.6743399   -2.9081241   -1.8448998 
H    -3.8352981   -0.8734364   -3.0145002 
H    -3.2345394    3.1796080   -2.4677880 
H    -3.4899741    4.9995135   -0.7920022 
H    -2.2337815    4.8949578    2.6298894 
H    -3.1077638    5.8797227    1.4199121 
H    -1.3357923    5.9620799    1.5400055 
H    -0.6278159    3.0762054    1.8000846 
C     2.3043528   -0.1044023   -0.0477310 
C     2.9048862    0.3802261   -1.2026334 
C     2.9735868   -0.7737516    0.9614698 
C     4.3485003   -0.9775608    0.7888249 
C     5.0213067   -0.5195570   -0.3523032 
C     4.2764876    0.1580935   -1.3345801 
H     2.3545847    0.9082082   -1.9783687 
H     4.7633911    0.5326852   -2.2353666 
H     2.4759075   -1.1338271    1.8617851 
H     4.8822606   -1.5066498    1.5761676 
C     6.5231564   -0.7327506   -0.5594119 
C     6.7345307   -1.5651392   -1.8441123 
C     7.1739848   -1.4731963    0.6189283 
C     7.2086196    0.6429244   -0.7164942 
H     6.8128651    1.2004141   -1.5765342 
H     8.2883939    0.5036868   -0.8721774 
H     7.0671591    1.2569458    0.1847697 
H     6.7433990   -2.4749764    0.7613245 
H     7.0711528   -0.9137248    1.5600848 
H     8.2475905   -1.5969878    0.4195984 
H     6.3243927   -1.0589168   -2.7287743 
H     6.2516439   -2.5492870   -1.7573226 
H     7.8099831   -1.7226455   -2.0118833 
