# Supplementary material for: Ligand-Controlled Chemodivergent Bismuth Catalysis
Source: J Am Chem Soc. 2025 Nov 7;147(46):42406–15. doi: 10.1021/jacs.5c11854 (PMC12636031; doi:10.1021/jacs.5c11854)
Supplement: Supplementary file 2 [file ja5c11854_si_002.zip › revised2-comp-chem-xyz-and-xlsx/xyz-files/statistical_modeling_i3+/Bi-1-Cl.xyz]

54
Energy = -2451.640003568
Cl   -0.1124984   -0.2215066    2.7589655 
Bi    0.1388783    0.2607325    0.3542482 
C    -1.5470386   -1.0043116   -0.4067300 
C    -2.0190631   -2.1424635    0.2180753 
C    -3.1822229   -2.7422058   -0.2941256 
C    -3.6754139   -4.0072739    0.3684512 
F    -2.8280125   -5.0497579    0.1322114 
F    -3.7499457   -3.8637767    1.7207235 
F    -4.9017393   -4.3810877   -0.0663170 
C    -3.8583548   -2.1994243   -1.3871240 
C    -3.3840423   -1.0353242   -1.9981350 
C    -2.2231849   -0.4538317   -1.5008673 
S    -1.5183363    1.0145215   -2.2290321 
O    -0.0561511    0.7380566   -2.1949802 
O    -2.1687937    1.3507890   -3.4784013 
C    -0.9970936    2.1766874    0.1729600 
C    -1.7477206    2.2711484   -1.0053629 
C    -2.6347695    3.3303800   -1.1858145 
C    -2.7347843    4.2930673   -0.1803531 
C    -1.9824972    4.2100797    1.0008598 
C    -2.0834638    5.2634011    2.0641871 
C    -1.1076452    3.1147077    1.1785403 
H    -1.5127498   -2.5676868    1.0844961 
H    -4.7600054   -2.6752145   -1.7679915 
H    -3.9043528   -0.5988482   -2.8498488 
H    -3.2244155    3.4055543   -2.0993446 
H    -3.4189692    5.1307111   -0.3187201 
H    -1.1966158    5.9156978    2.0352502 
H    -2.1210517    4.8123480    3.0650134 
H    -2.9710048    5.8910963    1.9200466 
H    -0.5350378    3.0242734    2.1023188 
C     2.3162510   -0.1166825    0.0696349 
C     2.9851004   -0.7434828    1.1059651 
C     2.9094335    0.2985339   -1.1155321 
C     4.2763829    0.0506369   -1.2492350 
C     5.0224048   -0.5845806   -0.2399137 
C     4.3555506   -0.9737259    0.9298973 
H     2.4908016   -1.0509665    2.0269445 
H     4.8906688   -1.4683981    1.7384193 
H     2.3583302    0.7949541   -1.9113377 
H     4.7585519    0.3706633   -2.1732816 
C     6.5194117   -0.8268508   -0.4495570 
C     6.7089435   -1.7238064   -1.6934534 
C     7.1722469   -1.5165001    0.7580934 
C     7.2192416    0.5313741   -0.6798925 
H     6.8212772    1.0506698   -1.5624547 
H     8.2957771    0.3718753   -0.8383557 
H     7.0932002    1.1899623    0.1916387 
H     8.2422080   -1.6639107    0.5554041 
H     6.7304392   -2.5042855    0.9538321 
H     7.0856520   -0.9097874    1.6712060 
H     6.2146685   -2.6961901   -1.5541203 
H     7.7808164   -1.9031336   -1.8621078 
H     6.2973362   -1.2564690   -2.5985697 
