# Supplementary material for: Ligand-Controlled Chemodivergent Bismuth Catalysis
Source: J Am Chem Soc. 2025 Nov 7;147(46):42406–15. doi: 10.1021/jacs.5c11854 (PMC12636031; doi:10.1021/jacs.5c11854)
Supplement: Supplementary file 2 [file ja5c11854_si_002.zip › revised2-comp-chem-xyz-and-xlsx/xyz-files/statistical_modeling_i3+/Bi-1-NSI.xyz]

82
Energy = -3607.241642051
O    -2.5591994    3.1995015    3.2026057 
S    -1.8197050    2.2196465    2.4346716 
C    -2.5553464    0.6181521    2.5454172 
C    -3.8097209    0.4110964    3.1192193 
C    -4.2825618   -0.8944231    3.2339253 
C    -3.5352794   -1.9935399    2.7836182 
C    -4.0318616   -3.3952999    2.9717958 
C    -2.2843659   -1.7667808    2.1711624 
C    -1.8214962   -0.4725998    2.0749676 
Bi    0.0092391    0.1251626    0.9348587 
C    -0.9451077    1.8888468   -0.1196146 
C    -0.7762467    2.2635995   -1.4433991 
C    -1.5197276    3.3454610   -1.9395119 
C    -1.3628439    3.7198945   -3.3945682 
C    -2.4261880    4.0357381   -1.1340508 
C    -2.5755941    3.6785409    0.2077523 
C    -1.8178824    2.6204489    0.6969697 
O    -0.3789888    1.9727691    2.7169640 
H    -4.3910816    1.2574518    3.4844241 
H    -5.2564131   -1.0642680    3.6937587 
H    -1.7006808   -2.6114960    1.8097211 
H    -0.0984666    1.7275188   -2.1017407 
H    -3.0031030    4.8663015   -1.5370193 
H    -3.2496422    4.2302109    0.8618165 
H    -3.5737043   -4.0854980    2.2536030 
H    -5.1239652   -3.4455438    2.8755320 
H    -3.7748704   -3.7475948    3.9834704 
F    -2.1725150    2.9575976   -4.1863334 
F    -0.0908863    3.5273772   -3.8321921 
F    -1.6823634    5.0158943   -3.6312885 
H     5.0612879   -4.6926080   -0.4102752 
C     4.3724401   -3.9227414   -0.7576027 
C     4.7973627   -2.9601831   -1.6795850 
C     3.9169654   -1.9735498   -2.1281357 
H     4.2454540   -1.2274069   -2.8511231 
C     2.6057369   -1.9353512   -1.6535323 
H     1.9197207   -1.1646571   -1.9970811 
C     2.1990946   -2.9019021   -0.7315071 
C     3.0652276   -3.9028074   -0.2754664 
H     2.7299017   -4.6458522    0.4478693 
O     0.7738555   -2.4070984    1.4162935 
S     0.5953674   -2.8432046    0.0127300 
O    -0.1226585   -4.0844639   -0.1947345 
H     5.8215763   -2.9838899   -2.0513944 
N    -0.1455671   -1.5135996   -0.6514472 
S    -1.1222266   -1.5871390   -2.0278518 
O    -0.8228577   -2.8269511   -2.7185812 
O    -0.9335956   -0.3173114   -2.7065772 
C    -2.7524177   -1.6291186   -1.3451133 
C    -3.4084089   -0.4201899   -1.0926626 
C    -3.3213198   -2.8628638   -1.0195853 
C    -4.6593451   -0.4511300   -0.4776816 
C    -4.5837558   -2.8768514   -0.4273035 
C    -5.2441027   -1.6765184   -0.1463661 
H    -5.0519182   -3.8299400   -0.1828359 
H    -2.7894198   -3.7893749   -1.2303056 
H    -6.2262005   -1.6966167    0.3261698 
H    -5.1853129    0.4812784   -0.2739049 
H    -2.9579628    0.5226947   -1.3961670 
C     2.2056140    0.4361327    0.8717199 
C     2.5909668    1.4998368    0.0723221 
C     3.0846717   -0.4429704    1.4885673 
C     4.4433152   -0.2226033    1.2688069 
C     4.9092264    0.8318881    0.4619520 
C     3.9648941    1.6843018   -0.1247269 
H     1.8816276    2.1867847   -0.3886632 
H     4.2757870    2.5171044   -0.7524989 
H     2.7492138   -1.2706627    2.1070828 
H     5.1480836   -0.9010149    1.7496551 
C     6.4151600    1.0236404    0.2692319 
C     7.0626806    1.2607342    1.6524223 
C     6.7383734    2.2206864   -0.6376444 
C     7.0095778   -0.2512905   -0.3672431 
H     8.0972990   -0.1361107   -0.4799755 
H     6.5779582   -0.4285641   -1.3619869 
H     6.8244044   -1.1413919    0.2489071 
H     6.3655098    3.1657206   -0.2168358 
H     6.3143105    2.0970542   -1.6447407 
H     7.8284906    2.3098482   -0.7433606 
H     6.6456940    2.1582866    2.1315453 
H     8.1464589    1.4048548    1.5339922 
H     6.9065686    0.4073939    2.3264755 
