# Supplementary material for: Ligand-Controlled Chemodivergent Bismuth Catalysis
Source: J Am Chem Soc. 2025 Nov 7;147(46):42406–15. doi: 10.1021/jacs.5c11854 (PMC12636031; doi:10.1021/jacs.5c11854)
Supplement: Supplementary file 2 [file ja5c11854_si_002.zip › revised2-comp-chem-xyz-and-xlsx/xyz-files/statistical_modeling_i3+/Bi-1-OTFA.xyz]

60
Energy = -2517.829599165
Bi   -0.0253801    0.2429060    0.2720164 
C     1.2279364    2.0152674    0.8151228 
C     1.6612868   -1.2201914    0.4685680 
C     2.4431478   -1.0215172    1.6116853 
C     3.6058428   -1.7502645    1.8375198 
C     2.0330891   -2.1562025   -0.4807106 
C     3.1969895   -2.9069400   -0.2491964 
C     3.9750477   -2.7114789    0.8938601 
H     4.2064582   -1.5825027    2.7306918 
H     4.8757712   -3.3015262    1.0539028 
C     2.0779917    1.7490123    1.8960033 
C     1.2960385    3.1927575    0.1037134 
C     2.2472598    4.1658207    0.4894184 
C     3.0332334    2.6896062    2.2736934 
C     3.1027421    3.8908158    1.5656519 
H     0.6320489    3.3844497   -0.7385099 
H     3.8421496    4.6351247    1.8624021 
C     2.3152205    5.4686622   -0.2506431 
H     3.6971476    2.4913991    3.1150680 
S     1.8684808    0.2173486    2.7573801 
O     0.3885876    0.0160676    2.7580859 
O     2.6066361    0.1870477    4.0015758 
H     1.4505119   -2.3096858   -1.3874431 
O     0.0483481   -0.0993138   -1.9602823 
C    -0.5667426    0.9482206   -2.4048102 
C    -0.7725777    0.9508381   -3.9474115 
F    -1.3359504    2.0969137   -4.3622870 
F    -1.5811518   -0.0768191   -4.2988864 
F     0.4099706    0.7987081   -4.5822516 
O    -0.9848497    1.8730660   -1.7021550 
C    -2.1393258   -0.3405533    0.5643553 
C     3.5824408   -3.9720893   -1.2494208 
H     2.3243225    5.3032046   -1.3369352 
H     3.2073058    6.0399875    0.0313918 
H     1.4283398    6.0804674   -0.0242526 
F     3.2616592   -3.6143385   -2.5204142 
F     2.9321150   -5.1447205   -0.9931522 
F     4.9109415   -4.2426716   -1.2276732 
C    -2.6629654   -1.2669923   -0.3280340 
C    -2.8492514    0.2440425    1.5993940 
C    -4.1866856   -0.1447054    1.7451488 
C    -3.9993252   -1.6247933   -0.1486701 
C    -4.7833253   -1.0747452    0.8817204 
H    -2.4128657    0.9729848    2.2806795 
H    -4.7559243    0.3060624    2.5560343 
H    -2.0798824   -1.7122440   -1.1332888 
H    -4.4241040   -2.3545417   -0.8381602 
C    -6.2455622   -1.5046504    1.0242100 
C    -6.9505916   -0.7938335    2.1895109 
C    -6.2944634   -3.0291704    1.2721122 
C    -6.9945163   -1.1694604   -0.2851036 
H    -7.9936928   -1.1354284    2.2428968 
H    -6.9629120    0.2975597    2.0553944 
H    -6.4755488   -1.0203723    3.1550478 
H    -5.8424403   -3.5911319    0.4433320 
H    -7.3401187   -3.3549876    1.3716948 
H    -5.7618155   -3.2932702    2.1971479 
H    -6.9681754   -0.0887165   -0.4862513 
H    -8.0464594   -1.4785039   -0.2000303 
H    -6.5582350   -1.6898062   -1.1486210 
