# Supplementary material for: Ligand-Controlled Chemodivergent Bismuth Catalysis
Source: J Am Chem Soc. 2025 Nov 7;147(46):42406–15. doi: 10.1021/jacs.5c11854 (PMC12636031; doi:10.1021/jacs.5c11854)
Supplement: Supplementary file 2 [file ja5c11854_si_002.zip › revised2-comp-chem-xyz-and-xlsx/xyz-files/statistical_modeling_i3+/Bi-1-OTs.xyz]

71
Energy = -2886.520094930
O    -4.0873421   -3.0541291   -0.5119318 
S    -3.0323828   -2.0640672   -0.5153002 
C    -3.1800249   -0.9406563   -1.8766214 
C    -4.3205315   -0.8846520   -2.6743591 
C    -4.3412742    0.0070665   -3.7484574 
C    -3.2563832    0.8479061   -4.0342924 
C    -3.2814128    1.7897089   -5.2011376 
C    -2.1123159    0.7972350   -3.2040571 
C    -2.0990528   -0.0956951   -2.1565450 
Bi   -0.5366850   -0.1920383   -0.5657019 
O    -0.1494192    1.9430852   -0.1436339 
S     0.9017880    2.4878653   -1.1707857 
C     2.4486889    2.2999179   -0.3397240 
C     3.5298225    1.7521408   -1.0303197 
C     4.7444082    1.6007803   -0.3636334 
C     4.8905033    1.9752046    0.9789037 
C     6.2029167    1.8110397    1.6924871 
C     3.7798723    2.5198326    1.6479121 
C     2.5626553    2.6926015    0.9991664 
O     0.8869800    1.5609652   -2.3206077 
O     0.6248027    3.8913338   -1.4237480 
C    -1.9936734   -0.1782088    1.1295783 
C    -1.9546307    0.6764338    2.2175703 
C    -3.0280720    0.6474962    3.1218672 
C    -2.9689428    1.5320644    4.3455540 
F    -2.3348743    2.7067700    4.0911714 
F    -4.2014166    1.8317093    4.8244147 
F    -2.2839225    0.9244522    5.3576121 
C    -4.1202612   -0.2006737    2.9273858 
C    -4.1660560   -1.0426555    1.8135995 
C    -3.0906106   -1.0235981    0.9325084 
O    -1.6017342   -2.4880725   -0.5674017 
H    -5.1684876   -1.5371705   -2.4664456 
H    -5.2274184    0.0467857   -4.3823383 
H    -4.2762290    1.8282122   -5.6600933 
H    -2.5593332    1.4665691   -5.9665869 
H    -2.9912261    2.8037059   -4.8921005 
H    -1.2605961    1.4483580   -3.3999441 
H     3.4211856    1.4393939   -2.0673169 
H     5.5935686    1.1789994   -0.9018612 
H     6.0685636    1.3021693    2.6577684 
H     6.6511040    2.7928924    1.9100221 
H     6.9207918    1.2403835    1.0905119 
H     3.8700706    2.8090331    2.6962134 
H     1.7087758    3.1104824    1.5317407 
H    -1.1238161    1.3628055    2.3716066 
H    -4.9457665   -0.2057663    3.6369665 
H    -5.0167144   -1.7019073    1.6450965 
C     1.4970030   -0.9921349   -0.2502915 
C     2.1734840   -1.5683506   -1.3154540 
C     2.0153388   -0.8345902    1.0242047 
C     3.3106659   -1.3156399    1.2413148 
C     4.0446002   -1.9364848    0.2211954 
C     3.4567184   -2.0466073   -1.0519130 
H     1.7451443   -1.6527206   -2.3123946 
H     1.4638611   -0.3701109    1.8407995 
H     3.7291846   -1.2012997    2.2391309 
C     5.4368947   -2.5248576    0.4610968 
H     3.9999831   -2.5159412   -1.8721322 
C     5.9456956   -2.2540908    1.8846295 
C     6.4412632   -1.9220599   -0.5438231 
C     5.3550391   -4.0542025    0.2469390 
H     4.6411532   -4.5105186    0.9477355 
H     6.3432152   -4.5059245    0.4170331 
H     5.0387952   -4.3025263   -0.7755360 
H     6.5413153   -0.8379945   -0.3974807 
H     6.1416568   -2.1002478   -1.5851661 
H     7.4306134   -2.3776684   -0.3945195 
H     6.0168881   -1.1774167    2.0946606 
H     6.9510620   -2.6826603    1.9980783 
H     5.2997001   -2.7135803    2.6462786 
