# Supplementary material for: Ligand-Controlled Chemodivergent Bismuth Catalysis
Source: J Am Chem Soc. 2025 Nov 7;147(46):42406–15. doi: 10.1021/jacs.5c11854 (PMC12636031; doi:10.1021/jacs.5c11854)
Supplement: Supplementary file 2 [file ja5c11854_si_002.zip › revised2-comp-chem-xyz-and-xlsx/xyz-files/statistical_modeling_i3+/Bi-1-Ph.xyz]

64
Energy = -2223.098449267
C    -0.8542456   -0.8034501    2.0953035 
Bi   -0.1105681   -0.3342160    0.0659137 
C    -0.7402358    1.7819826   -0.2696898 
C    -0.9165799    2.6606134    0.7887241 
C    -1.4831398    3.9183820    0.5335666 
C    -1.6274321    4.8969572    1.6739052 
F    -2.6235315    5.7933114    1.4619764 
F    -1.8900245    4.2704008    2.8514872 
F    -0.4797491    5.6143013    1.8574899 
C    -1.8809664    4.2809644   -0.7540384 
C    -1.7151490    3.3865375   -1.8136095 
C    -1.1378432    2.1452922   -1.5608670 
S    -0.8332563    1.0042870   -2.9076163 
O    -1.2603285    1.6056128   -4.1609690 
O     0.5593275    0.5689295   -2.7263744 
C    -1.5555908   -1.1747642   -1.3988256 
C    -1.8407622   -0.4107377   -2.5374251 
C    -2.8796019   -0.7825791   -3.3888805 
C    -3.6104809   -1.9357190   -3.0972261 
C    -3.3340111   -2.7146663   -1.9649181 
C    -4.1113639   -3.9635981   -1.6672560 
C    -2.2966256   -2.3063006   -1.1003826 
H    -0.6303158    2.3891213    1.8046730 
H    -2.3265761    5.2569246   -0.9392561 
H    -2.0245143    3.6549253   -2.8229259 
H    -3.1048662   -0.1835089   -4.2707058 
H    -4.4186449   -2.2330454   -3.7664975 
H    -3.5089603   -4.8528890   -1.9103524 
H    -5.0347261   -4.0086973   -2.2571926 
H    -4.3651617   -4.0267534   -0.6002813 
H    -2.0907100   -2.8891268   -0.2009315 
C     2.0147096   -0.8926243   -0.1291270 
C    -0.0723300   -1.5935601    2.9386846 
C    -2.0997830   -0.3021500    2.4787385 
C    -0.5605900   -1.8850011    4.2166235 
C    -1.8031377   -1.3901497    4.6230197 
C    -2.5720155   -0.6036305    3.7596033 
H    -2.7047934    0.3078061    1.8069461 
H    -3.5424561   -0.2217437    4.0777740 
H    -2.1769675   -1.6207357    5.6210776 
H     0.0349294   -2.5008515    4.8911124 
H     0.8940727   -1.9880583    2.6225882 
C     2.8857341   -0.5267953    0.8954342 
C     2.4196523   -1.6397639   -1.2275297 
C     3.7605831   -2.0318955   -1.2969586 
C     4.6794869   -1.6900324   -0.2937959 
C     4.2166493   -0.9313206    0.7963090 
H     2.5620734    0.0618020    1.7543095 
H     4.9000901   -0.6441545    1.5956265 
H     1.7305910   -1.9154291   -2.0250456 
H     4.0756844   -2.6169748   -2.1592209 
C     6.1494940   -2.1154444   -0.3460871 
C     6.4758167   -2.9305700   -1.6067987 
C     6.4631956   -2.9805335    0.8953018 
C     7.0394074   -0.8527550   -0.3321267 
H     6.8321906   -0.2171668   -1.2053849 
H     8.0996207   -1.1440736   -0.3625099 
H     6.8802860   -0.2521485    0.5739623 
H     5.8384204   -3.8854644    0.9106558 
H     6.2897911   -2.4290501    1.8295097 
H     7.5182268   -3.2908170    0.8760581 
H     5.8887399   -3.8590451   -1.6573370 
H     7.5391077   -3.2082682   -1.5932526 
H     6.2927617   -2.3539058   -2.5250804 
