# Supplementary material for: Ligand-Controlled Chemodivergent Bismuth Catalysis
Source: J Am Chem Soc. 2025 Nov 7;147(46):42406–15. doi: 10.1021/jacs.5c11854 (PMC12636031; doi:10.1021/jacs.5c11854)
Supplement: Supplementary file 2 [file ja5c11854_si_002.zip › revised2-comp-chem-xyz-and-xlsx/xyz-files/statistical_modeling_i3+/Bi-13-OTFA.xyz]

58
Energy = -2255.868245710
Bi    0.1213989   -0.0214649    0.0196549 
C     1.9514528    0.1222922    1.3015959 
C     1.0947159   -1.2111828   -1.6056614 
C     1.9281635   -2.2295016   -1.1264790 
C     2.7206798   -2.9846928   -1.9865234 
C     1.0362117   -0.9281337   -2.9618241 
C     1.8161152   -1.6996102   -3.8379804 
C     2.6484844   -2.7121859   -3.3564820 
H     3.3654289   -3.7723625   -1.5974616 
H     3.2495546   -3.2985672   -4.0508910 
C     2.6616131   -1.0810373    1.3398788 
C     2.4318005    1.2916528    1.8508626 
C     3.6973219    1.2450378    2.4818086 
C     3.9207017   -1.1161657    1.9513723 
C     4.4291376    0.0411758    2.5203874 
H     1.8507553    2.2092439    1.8158230 
H     5.4016691    0.0342672    3.0113181 
O     4.2712382    2.3103007    3.0673469 
H     4.4832131   -2.0488350    1.9913559 
S     1.9088403   -2.5099437    0.6294277 
O     0.4643258   -2.3519632    0.9776903 
O     2.6130253   -3.7236609    0.9903606 
H     0.4049833   -0.1297474   -3.3497419 
O     0.2540119    1.8274733   -1.2998763 
C    -0.0319768    2.7513668   -0.4525297 
C    -0.1231644    4.1965724   -1.0232050 
F     0.4444740    5.0733996   -0.1706788 
F    -1.4302627    4.5250662   -1.1657688 
F     0.4777707    4.3147853   -2.2201747 
O    -0.2613106    2.5649657    0.7520279 
C    -2.0564419   -0.2742208    0.2991696 
H     1.7699569   -1.4965723   -4.9079608 
C     3.5689499    3.5721264    3.0362688 
H     3.4234440    3.9049168    1.9989510 
H     4.2166127    4.2768996    3.5645659 
H     2.6038803    3.4897473    3.5551190 
C    -2.6230120   -1.3216061   -0.4182579 
C    -2.7598579    0.5714647    1.1404827 
C    -4.1353654    0.3408382    1.2619946 
C    -3.9956729   -1.5179508   -0.2680957 
C    -4.7747714   -0.6958102    0.5664761 
H    -2.2859007    1.3831198    1.6888585 
C    -6.2786428   -0.9551326    0.6843823 
H    -4.6997277    0.9982068    1.9208259 
H    -2.0446877   -1.9732704   -1.0733840 
H    -4.4553432   -2.3345867   -0.8249346 
C    -6.9680189    0.0364736    1.6339915 
C    -6.4983876   -2.3875597    1.2205723 
C    -6.9187658   -0.8241159   -0.7161340 
H    -6.0460834   -2.5077602    2.2156330 
H    -6.0640971   -3.1438044    0.5524922 
H    -7.5760124   -2.5898990    1.3053289 
H    -8.0416542   -0.1933490    1.6787310 
H    -6.8630165    1.0748556    1.2876730 
H    -6.5690283   -0.0312039    2.6564704 
H    -6.7689109    0.1863347   -1.1232166 
H    -8.0002651   -1.0111325   -0.6477716 
H    -6.4952497   -1.5465870   -1.4272039 
