# Supplementary material for: Ligand-Controlled Chemodivergent Bismuth Catalysis
Source: J Am Chem Soc. 2025 Nov 7;147(46):42406–15. doi: 10.1021/jacs.5c11854 (PMC12636031; doi:10.1021/jacs.5c11854)
Supplement: Supplementary file 2 [file ja5c11854_si_002.zip › revised2-comp-chem-xyz-and-xlsx/xyz-files/statistical_modeling_i3+/Bi-2-Cl.xyz]

72
Energy = -2389.751772154
Cl    0.0052081   -0.0701815    2.6730373 
Bi   -0.2349324   -0.0695302    0.2150786 
C     1.1526957    1.5817468   -0.3662549 
C     1.4375861    2.6776842    0.4199673 
C     2.4519930    3.5787826    0.0209901 
C     2.7407840    4.7979217    0.8968058 
C     3.1594784    4.3114730    2.3026912 
C     3.8659212    5.6708779    0.3206308 
C     1.4553904    5.6491756    1.0029461 
C     3.1538949    3.3072835   -1.1616029 
C     2.8780776    2.1839464   -1.9464633 
C     1.8628589    1.3226705   -1.5449718 
S     1.4096558   -0.1153728   -2.4776255 
O    -0.0773131   -0.1406081   -2.3836331 
O     2.0553275   -0.1377209   -3.7752062 
C     1.2084519   -1.7038062   -0.2807370 
C     1.9120565   -1.4846052   -1.4710772 
C     2.9616974   -2.3278891   -1.8197469 
C     3.2782821   -3.3917555   -0.9700092 
C     2.5837669   -3.6202319    0.2261322 
C     2.9182340   -4.7704542    1.1754512 
C     1.5328034   -2.7383543    0.5694082 
H     0.8847954    2.8508108    1.3430066 
H     4.0658677    3.6915947    2.2495250 
H     2.3675935    3.7221258    2.7848468 
H     3.3708495    5.1788223    2.9444374 
H     3.6107660    6.0616222   -0.6748824 
H     4.8143888    5.1196942    0.2464831 
H     4.0295548    6.5300891    0.9854969 
H     0.6269768    5.0847373    1.4525072 
H     1.1344333    5.9997593    0.0115929 
H     1.6468896    6.5283287    1.6347772 
H     3.9416700    3.9802472   -1.4932203 
H     3.4356710    1.9901117   -2.8627202 
H     3.5156623   -2.1651982   -2.7442620 
H     4.0934473   -4.0511911   -1.2600662 
C     3.3036684   -4.1826784    2.5519064 
C     4.0851620   -5.6260450    0.6595179 
C     1.6703898   -5.6696366    1.3263795 
H     0.9855588   -2.8767276    1.5016364 
H     2.4842413   -3.5978037    2.9917267 
H     4.1848549   -3.5307567    2.4677215 
H     3.5435824   -5.0002668    3.2467578 
H     3.8547307   -6.0898992   -0.3102986 
H     4.2827521   -6.4337045    1.3777085 
H     5.0084034   -5.0382553    0.5547341 
H     1.8950793   -6.4982050    2.0132640 
H     1.3742019   -6.0951316    0.3569171 
H     0.8139499   -5.1155982    1.7345949 
C    -2.4505676   -0.0374807    0.0160414 
C    -2.9941355    0.3990322   -1.1815532 
C    -3.1984050   -0.4420425    1.1133738 
C    -4.5870137   -0.4054311    0.9810003 
C    -5.2082928    0.0256757   -0.2050170 
C    -4.3915210    0.4235217   -1.2727503 
H    -2.3843324    0.7133656   -2.0264377 
H    -5.1868683   -0.7234761    1.8339512 
H    -2.7420669   -0.7724726    2.0458917 
H    -4.8283295    0.7674879   -2.2086401 
C    -6.7367506    0.0483644   -0.2887836 
C    -7.2838701    0.9849589    0.8116844 
C    -7.2704980   -1.3836505   -0.0603635 
C    -7.2384000    0.5482724   -1.6521089 
H    -6.9120466    2.0106119    0.6736593 
H    -6.9928656    0.6472061    1.8157649 
H    -8.3824906    1.0079525    0.7673084 
H    -6.9075510    1.5767005   -1.8572200 
H    -8.3373279    0.5437693   -1.6566421 
H    -6.8983664   -0.0970488   -2.4750130 
H    -6.9767277   -1.7746597    0.9233535 
H    -6.8908143   -2.0708510   -0.8303311 
H    -8.3691647   -1.3833160   -0.1101917 
