# Supplementary material for: Ligand-Controlled Chemodivergent Bismuth Catalysis
Source: J Am Chem Soc. 2025 Nov 7;147(46):42406–15. doi: 10.1021/jacs.5c11854 (PMC12636031; doi:10.1021/jacs.5c11854)
Supplement: Supplementary file 2 [file ja5c11854_si_002.zip › revised2-comp-chem-xyz-and-xlsx/xyz-files/statistical_modeling_i3+/Bi-2-OTFA.xyz]

78
Energy = -2455.941982353
Bi   -0.1885604   -0.2544347    0.2325669 
C     1.0307158    1.6107714    0.3898149 
C     1.4353212   -1.6287193    0.9187207 
C     2.1741639   -1.0914197    1.9791089 
C     3.3207066   -1.7475817    2.4136503 
C     1.8026065   -2.7954493    0.2887981 
C     2.9587950   -3.4838060    0.7247406 
C     3.6971485   -2.9369766    1.7825403 
H     3.9023910   -1.3452638    3.2431156 
H     4.5914509   -3.4426957    2.1401785 
C     1.8232509    1.6677625    1.5438242 
C     1.1524625    2.5673265   -0.5981611 
C     2.0690333    3.6321508   -0.4404310 
C     2.7491622    2.6901352    1.7149217 
C     2.8533729    3.6675783    0.7208619 
H     0.5447800    2.5027239   -1.4997302 
H     3.5705119    4.4720986    0.8691511 
C     2.1682898    4.6872449   -1.5416602 
H     3.3684969    2.7338207    2.6107202 
S     1.5715512    0.3920403    2.7449711 
O     0.0912046    0.1969942    2.7379207 
O     2.2618431    0.6684485    3.9884037 
H     1.2019397   -3.1907426   -0.5282614 
O     0.1134721   -0.2065829   -2.0190472 
C    -0.3229595   -1.3703968   -2.3489786 
C    -0.2667065   -1.7195144   -3.8644115 
F     0.7358390   -2.6094327   -4.0686120 
F    -0.0399681   -0.6415068   -4.6344150 
F    -1.4247482   -2.2896343   -4.2548015 
O    -0.7470756   -2.2224675   -1.5539826 
C    -2.3741980   -0.0265669    0.4571926 
C     3.3471661   -4.7819742    0.0183513 
C     3.2063920    5.7708984   -1.2137003 
C     0.7864274    5.3578825   -1.7128519 
C     2.5746501    3.9917677   -2.8608411 
C     2.1865433   -5.7925109    0.1572520 
C     4.6192808   -5.4035578    0.6143373 
C     3.5949420   -4.4781163   -1.4766103 
H     2.9529940    6.3134055   -0.2915583 
H     3.2354572    6.5011409   -2.0341138 
H     4.2164894    5.3504578   -1.1046297 
H     0.0124295    4.6326963   -1.9992544 
H     0.8422758    6.1206929   -2.5026724 
H     0.4703447    5.8482875   -0.7810021 
H     3.5522156    3.4990798   -2.7596024 
H     2.6455937    4.7388521   -3.6643848 
H     1.8390880    3.2361176   -3.1686793 
H     5.4851106   -4.7326428    0.5199997 
H     4.8543210   -6.3303769    0.0730719 
H     4.4895189   -5.6594190    1.6756471 
H     1.9843180   -6.0155550    1.2145028 
H     2.4538463   -6.7309224   -0.3492351 
H     1.2590025   -5.4183467   -0.2976909 
H     2.6977808   -4.0763579   -1.9672248 
H     3.8759812   -5.4037253   -1.9988391 
H     4.4086152   -3.7495883   -1.6004572 
C    -3.2302731   -1.0810161    0.1680431 
C    -2.7878314    1.2230670    0.8930398 
C    -4.1651090    1.4206896    1.0453269 
C    -5.0873659    0.4018509    0.7671332 
C    -4.5947865   -0.8428398    0.3322933 
C    -6.5974844    0.6025672    0.9161942 
H    -5.2818501   -1.6595295    0.1101949 
H    -2.8727409   -2.0504407   -0.1731371 
H    -2.0934135    2.0335268    1.1155079 
H    -4.5004292    2.3985835    1.3855919 
C    -7.2680978    0.3695687   -0.4564198 
C    -6.9517283    2.0159490    1.4030067 
C    -7.1400451   -0.4224775    1.9371885 
H    -8.2260897   -0.2923645    2.0511120 
H    -6.6709335   -0.2812466    2.9216225 
H    -6.9555726   -1.4561415    1.6141724 
H    -6.8916255    1.0838297   -1.2029115 
H    -8.3554333    0.5066187   -0.3656373 
H    -7.0855072   -0.6467807   -0.8316143 
H    -6.6106812    2.7884773    0.6987220 
H    -6.5171819    2.2290779    2.3904522 
H    -8.0433820    2.1044867    1.4925456 
