# Supplementary material for: Ligand-Controlled Chemodivergent Bismuth Catalysis
Source: J Am Chem Soc. 2025 Nov 7;147(46):42406–15. doi: 10.1021/jacs.5c11854 (PMC12636031; doi:10.1021/jacs.5c11854)
Supplement: Supplementary file 2 [file ja5c11854_si_002.zip › revised2-comp-chem-xyz-and-xlsx/xyz-files/statistical_modeling_i3+/Bi-3-Ph.xyz]

62
Energy = -2362.424602948
Bi   -0.4618588    0.5665716    0.1143324 
C    -1.3870849   -0.9871969    1.4176205 
C    -1.3817208   -0.2109525   -1.7523674 
C    -1.5606252   -1.5933750   -1.8689416 
C    -2.2980682   -2.1415488   -2.9177451 
C    -1.9334940    0.6487819   -2.6912042 
C    -2.6461414    0.0783998   -3.7498226 
C    -2.8431782   -1.2916363   -3.8800968 
H    -2.4373553   -3.2195015   -2.9892472 
H    -3.4151682   -1.6862512   -4.7184225 
F    -3.1751783    0.9028490   -4.6772289 
C    -1.5770911   -2.2712931    0.8943091 
C    -1.9119765   -0.6424619    2.6538202 
C    -2.6052787   -1.6319551    3.3574230 
C    -2.2890223   -3.2367470    1.6068361 
C    -2.8053622   -2.9155042    2.8619343 
H    -1.8036006    0.3518302    3.0852605 
H    -3.3586609   -3.6486786    3.4468534 
F    -3.1061304   -1.3161042    4.5691733 
H    -2.4329266   -4.2317553    1.1877945 
S    -0.8549551   -2.7103204   -0.6821612 
N     0.6324832   -2.2256995   -0.7031077 
O    -1.2224331   -4.0868148   -0.9938937 
C    -1.5080465    2.4642066    0.5480216 
C    -0.7442400    3.6243134    0.6713723 
C    -1.4091746    4.8286770    0.9247810 
C    -2.8015187    4.8483422    1.0481176 
C    -3.5449229    3.6708359    0.9194968 
C    -2.8984751    2.4573502    0.6653332 
H    -3.4811081    1.5410164    0.5641669 
H    -0.8334094    5.7491300    1.0250437 
H     0.3424362    3.6102785    0.5754042 
H    -4.6307915    3.6903974    1.0158180 
H    -3.3130325    5.7907279    1.2463314 
C     1.5853814   -2.7612378    0.1662825 
H    -1.8360863    1.7324651   -2.6279856 
F     2.8171423   -2.3344344   -0.2057017 
F     1.6296270   -4.1325279    0.1862945 
F     1.4291474   -2.3825819    1.4837761 
C     1.7298047    0.7955615    0.0492048 
C     2.4426775    0.8370358    1.2435635 
C     2.3363651    0.8741827   -1.1969516 
C     3.7283566    1.0022945   -1.2397424 
C     4.4974233    1.0435765   -0.0681236 
C     3.8290669    0.9602318    1.1666043 
H     4.3929416    0.9869386    2.0993513 
H     1.9540403    0.7653417    2.2142173 
H     1.7680152    0.8300779   -2.1262968 
H     4.2040250    1.0629202   -2.2169170 
C     6.0232226    1.1687499   -0.0916025 
C     6.4338574    2.4461494    0.6741924 
C     6.5791201    1.2539397   -1.5213801 
C     6.6359503   -0.0685788    0.6021683 
H     7.7334886    0.0011789    0.5870312 
H     6.3425307   -0.9931866    0.0843470 
H     6.3163904   -0.1474826    1.6503696 
H     6.3396545    0.3547757   -2.1073873 
H     7.6736223    1.3437867   -1.4795756 
H     6.1919025    2.1317243   -2.0589650 
H     6.0988405    2.4185209    1.7200821 
H     6.0056590    3.3414788    0.2004864 
H     7.5291968    2.5462271    0.6723228 
