# Supplementary material for: Ligand-Controlled Chemodivergent Bismuth Catalysis
Source: J Am Chem Soc. 2025 Nov 7;147(46):42406–15. doi: 10.1021/jacs.5c11854 (PMC12636031; doi:10.1021/jacs.5c11854)
Supplement: Supplementary file 2 [file ja5c11854_si_002.zip › revised2-comp-chem-xyz-and-xlsx/xyz-files/statistical_modeling_i3+/Bi-5-OTs.xyz]

69
Energy = -2827.270851397
Bi    0.5912678    0.5279931    0.0395644 
C     2.1666959    0.6392601    1.6187880 
C     1.8562132    1.3243179   -1.5966528 
C     3.1518141    0.7980974   -1.5859383 
C     4.1449136    1.2895449   -2.4286549 
C     1.5204439    2.3556962   -2.4582207 
C     2.5081539    2.8415455   -3.3295312 
C     3.8017638    2.3176242   -3.3126311 
H     5.1513463    0.8728647   -2.4045230 
H     4.5575758    2.7097438   -3.9921341 
C     3.4244474    0.2145416    1.1746207 
C     1.9990641    1.1969378    2.8732520 
C     3.1289666    1.3058874    3.7006642 
C     4.5496194    0.3387949    1.9862503 
C     4.3853565    0.8848263    3.2629851 
H     1.0220790    1.5334125    3.2175459 
H     5.2506323    0.9786256    3.9182624 
H     5.5242607    0.0057150    1.6307462 
S     3.5498454   -0.5079911   -0.4528230 
N     2.2328984   -1.3880534   -0.6376930 
O     4.8762879   -1.0520352   -0.6772286 
C     2.0800499   -2.6150877    0.0470415 
H     0.5218065    2.7901157   -2.4647346 
F     3.1659837   -3.4239625   -0.0381915 
F     1.0273359   -3.2750640   -0.4863636 
F     1.8079930   -2.4711683    1.3886242 
H     3.0123924    1.7278350    4.6988432 
H     2.2552039    3.6447590   -4.0214262 
O    -1.6181118    3.8648526    1.8680216 
S    -1.4748992    2.5148239    1.3461616 
O    -1.1815850    1.4332306    2.2997978 
O    -0.3302518    2.5255884    0.2749385 
C    -2.9081214    2.0557148    0.4182156 
C    -3.8066218    1.1349257    0.9582974 
C    -4.9323029    0.7796468    0.2168697 
C    -5.1688149    1.3225635   -1.0539132 
C    -4.2426557    2.2454041   -1.5712410 
C    -3.1180190    2.6207402   -0.8451714 
H    -2.4077977    3.3356507   -1.2595823 
H    -5.6403269    0.0649635    0.6376759 
H    -3.6240234    0.6956912    1.9375290 
H    -4.4065393    2.6768177   -2.5601196 
C    -6.3757361    0.9273304   -1.8576214 
C    -1.1769146   -0.7763741   -0.1905619 
H    -6.8938584    1.8135698   -2.2509896 
H    -7.0856396    0.3450292   -1.2579292 
H    -6.0826208    0.3171502   -2.7257879 
C    -1.5558801   -1.5600747    0.8856228 
C    -2.6373810   -2.4234930    0.6851384 
C    -3.3104793   -2.4886258   -0.5428373 
C    -2.8879193   -1.6385956   -1.5806184 
C    -1.8073464   -0.7709827   -1.4273157 
H    -1.0564386   -1.5233692    1.8519396 
H    -3.3919716   -1.6525180   -2.5467924 
H    -1.4903055   -0.1375653   -2.2545754 
C    -4.4534282   -3.4750137   -0.7944171 
H    -2.9408133   -3.0519563    1.5202262 
C    -5.7068930   -2.7094468   -1.2661273 
C    -4.8159553   -4.2790710    0.4632351 
C    -4.0053411   -4.4578545   -1.9006690 
H    -6.0557999   -2.0141949   -0.4906641 
H    -6.5179268   -3.4211612   -1.4771075 
H    -5.5167873   -2.1359395   -2.1827465 
H    -3.9721552   -4.8879142    0.8185153 
H    -5.6437211   -4.9628356    0.2290107 
H    -5.1439212   -3.6257182    1.2848625 
H    -3.1083705   -5.0137313   -1.5917193 
H    -3.7779015   -3.9335933   -2.8390573 
H    -4.8083193   -5.1820617   -2.1012520 
