# Supplementary material for: Ligand-Controlled Chemodivergent Bismuth Catalysis
Source: J Am Chem Soc. 2025 Nov 7;147(46):42406–15. doi: 10.1021/jacs.5c11854 (PMC12636031; doi:10.1021/jacs.5c11854)
Supplement: Supplementary file 2 [file ja5c11854_si_002.zip › revised2-comp-chem-xyz-and-xlsx/xyz-files/statistical_modeling_i3+/Bi-6-OTFA.xyz]

60
Energy = -2815.705960414
Bi    0.3109990   -0.2946903    0.0851697 
C    -1.3306371   -1.7875391    0.3764695 
C    -0.8070926    1.3880140    1.0544933 
C    -1.4893093    1.0253030    2.2208062 
C    -2.3458885    1.9055156    2.8728234 
C    -0.9719331    2.6515090    0.5132384 
C    -1.8192644    3.5517243    1.1785377 
C    -2.4992465    3.1882953    2.3428257 
H    -2.8728715    1.6064989    3.7780510 
H    -3.1565460    3.8986346    2.8412050 
C    -1.9426623   -1.6900889    1.6300500 
C    -1.8194188   -2.6314253   -0.6006034 
C    -2.9557942   -3.3966790   -0.2901934 
C    -3.0743048   -2.4409380    1.9306597 
C    -3.5784735   -3.3044572    0.9551930 
H    -1.3439906   -2.7143654   -1.5760681 
H    -4.4597158   -3.9042699    1.1755344 
C    -3.4767858   -4.3661137   -1.3275059 
H    -3.5453100   -2.3657831    2.9101560 
S    -1.1851320   -0.6162913    2.8367274 
O     0.2709544   -0.8122169    2.5954634 
O    -1.7480932   -0.8160415    4.1536740 
H    -0.4664030    2.9468956   -0.4044775 
O    -0.1741858    0.6404470   -1.9268948 
C     0.1643927   -0.3279763   -2.7020423 
C    -0.0336109   -0.0796780   -4.2252860 
F    -1.2644536   -0.5272266   -4.5747626 
F     0.8841063   -0.7542573   -4.9404307 
F     0.0508986    1.2253794   -4.5375084 
O     0.5889734   -1.4264574   -2.3088993 
C     2.5180975   -0.2428978    0.2092564 
C    -1.9604968    4.9548708    0.6339908 
F    -2.8192534   -5.5587746   -1.2553078 
F    -3.3040337   -3.8949444   -2.5894416 
F    -4.7965268   -4.6274384   -1.1670809 
F    -3.1502863    5.5157825    0.9632434 
F    -1.8564073    4.9869754   -0.7196850 
F    -0.9840176    5.7709969    1.1263548 
C     3.2754131   -1.1243205   -0.5415016 
C     3.0323160    0.7142762    1.0746789 
C     4.4218338    0.7740678    1.1818801 
C     4.6655332   -1.0278980   -0.4030570 
C     5.2601155   -0.0868926    0.4501500 
C     6.7780122    0.0319823    0.6059677 
H     4.8445453    1.5191405    1.8559391 
H     2.4074307    1.3950959    1.6524079 
H     5.2764275   -1.7152420   -0.9853115 
H     2.8363632   -1.8616110   -1.2105169 
C     7.1483704   -0.2198628    2.0850846 
C     7.2108159    1.4590083    0.2004532 
C     7.5344272   -0.9787365   -0.2696135 
H     8.2999969    1.5607757    0.3125551 
H     6.7335948    2.2238465    0.8282993 
H     6.9515223    1.6644716   -0.8481667 
H     7.2835990   -2.0165963   -0.0067418 
H     8.6151799   -0.8486033   -0.1192686 
H     7.3258091   -0.8302218   -1.3390711 
H     6.8438045   -1.2285158    2.3996207 
H     6.6696760    0.5077365    2.7547640 
H     8.2369937   -0.1328020    2.2134246 
