# Supplementary material for: Ligand-Controlled Chemodivergent Bismuth Catalysis
Source: J Am Chem Soc. 2025 Nov 7;147(46):42406–15. doi: 10.1021/jacs.5c11854 (PMC12636031; doi:10.1021/jacs.5c11854)
Supplement: Supplementary file 2 [file ja5c11854_si_002.zip › revised2-comp-chem-xyz-and-xlsx/xyz-files/statistical_modeling_i3+/Bi-7-OTFA.xyz]

57
Energy = -2180.616187038
Bi    0.1986861    0.0805100    0.1084393 
C     1.9849290    0.2287514    1.4461602 
C     1.2871780   -0.8737522   -1.5957847 
C     2.1843070   -1.8726826   -1.1963612 
C     3.0483865   -2.4812677   -2.1026769 
C     1.2367719   -0.4642101   -2.9199447 
C     2.0889179   -1.0882855   -3.8446886 
C     2.9839560   -2.0814551   -3.4411864 
H     3.7413115   -3.2551840   -1.7736162 
H     3.6402735   -2.5522548   -4.1725073 
C     2.7820228   -0.9209169    1.3892278 
C     2.3785164    1.3588637    2.1297039 
C     3.6211063    1.3491125    2.8040678 
C     4.0171139   -0.9373841    2.0325021 
C     4.4204552    0.1994465    2.7357113 
H     1.7475155    2.2462059    2.1683737 
H     5.3827801    0.1881391    3.2482377 
C     4.0513148    2.5565014    3.5837883 
H     4.6429198   -1.8290840    1.9957344 
S     2.1484676   -2.3308938    0.5199229 
O     0.6927244   -2.3098966    0.8504349 
O     2.9356666   -3.5183014    0.7813304 
H     0.5566578    0.3213994   -3.2466266 
O     0.2279547    2.0574979   -1.0014318 
C    -0.1804558    2.8705199   -0.0873375 
O    -0.4478678    2.5531307    1.0781438 
C    -1.9590422   -0.3669696    0.2735280 
H     3.4402150    2.6587294    4.4938212 
H     3.9120484    3.4745965    2.9963379 
H     5.1030646    2.4814526    3.8841584 
F    -0.6494413    5.1599065    0.4476735 
C    -0.3455829    4.3406616   -0.5722627 
F    -1.3431346    4.4045702   -1.4854766 
F     0.7923005    4.7802182   -1.1519645 
H     2.0494089   -0.7850567   -4.8909829 
C    -2.4194921   -1.3538618   -0.5907311 
C    -4.1024476   -0.0550299    1.2403861 
C    -4.6365537   -1.0407686    0.3975451 
C    -3.7733863   -1.6791480   -0.5116153 
H    -1.7741789   -1.8649667   -1.3053856 
H    -4.1500153   -2.4502866   -1.1836887 
C    -6.1139945   -1.4387301    0.4369591 
C    -2.7493320    0.3010725    1.1938567 
H    -4.7345401    0.4615837    1.9602631 
H    -2.3585303    1.0699752    1.8572660 
C    -6.7374310   -1.1857069   -0.9542176 
C    -6.9053230   -0.6380248    1.4823812 
C    -6.2162279   -2.9411731    0.7837522 
H    -7.7995032   -1.4704840   -0.9408451 
H    -6.2397332   -1.7735818   -1.7375475 
H    -6.6692175   -0.1226506   -1.2270702 
H    -7.9551202   -0.9623755    1.4668059 
H    -6.8859068    0.4410537    1.2716727 
H    -6.5207133   -0.8007686    2.4996127 
H    -7.2731303   -3.2438980    0.8103160 
H    -5.7739769   -3.1470328    1.7692403 
H    -5.7036890   -3.5668529    0.0402311 
