# Supplementary material for: Ligand-Controlled Chemodivergent Bismuth Catalysis
Source: J Am Chem Soc. 2025 Nov 7;147(46):42406–15. doi: 10.1021/jacs.5c11854 (PMC12636031; doi:10.1021/jacs.5c11854)
Supplement: Supplementary file 2 [file ja5c11854_si_002.zip › revised2-comp-chem-xyz-and-xlsx/xyz-files/statistical_modeling_i3+/Bi-8-OTFA.xyz]

54
Energy = -2339.852545759
Bi    0.1229936    0.1157786   -0.2163973 
C     1.7752887    0.7676224   -1.5773850 
C     1.3802100    0.1244814    1.6356157 
C     2.2248166    1.2380746    1.7320987 
C     3.1779298    1.3399765    2.7439915 
C     1.4648602   -0.9135680    2.5473719 
C     2.4124180   -0.7800787    3.5687397 
C     3.2654796    0.3140215    3.6847169 
H     3.8320169    2.2090477    2.8070218 
H     3.9860840    0.3589894    4.4998499 
C     2.5654454    1.7748875   -1.0123860 
C     2.0983771    0.1671460   -2.7772328 
C     3.2607709    0.6289635   -3.4077459 
C     3.7259246    2.2031669   -1.6558569 
C     4.0761529    1.6229881   -2.8748055 
H     1.4956066   -0.6133377   -3.2378393 
H     4.9688001    1.9407542   -3.4113358 
F     3.5979998    0.0757354   -4.5877355 
H     4.3391844    2.9909720   -1.2191981 
S     2.0099602    2.5026777    0.5095745 
O     0.5290302    2.5629293    0.3315817 
O     2.7558457    3.7009841    0.8296521 
H     0.8386724   -1.8029388    2.4978151 
O     0.2439435   -2.1496459   -0.2419778 
C    -0.2161936   -2.4017685   -1.4199644 
O    -0.5464206   -1.5431248   -2.2486281 
C    -2.0485014    0.4445637    0.0126520 
F    -1.2489932   -4.4808880   -0.8944483 
C    -0.3548569   -3.9188522   -1.7399595 
F     0.8334571   -4.5412416   -1.5814089 
F    -0.7765612   -4.1153170   -2.9993334 
F     2.5026161   -1.7692482    4.4799306 
C    -2.8722769    0.4248513   -1.0999790 
C    -2.4798610    0.6564984    1.3164104 
C    -4.2373689    0.6363537   -0.8731584 
C    -4.7475062    0.8529159    0.4154918 
C    -3.8477621    0.8608081    1.4969862 
H    -2.5010420    0.2520898   -2.1082526 
H    -4.2054255    1.0252778    2.5134643 
H    -1.8059525    0.6669270    2.1730596 
C    -6.2388541    1.0741283    0.6785703 
H    -4.8979450    0.6258981   -1.7381591 
C    -7.0700056    1.0389815   -0.6129775 
C    -6.4285812    2.4524548    1.3512582 
C    -6.7473593   -0.0375217    1.6240721 
H    -6.9943100    0.0672523   -1.1220945 
H    -6.7646476    1.8260179   -1.3176035 
H    -8.1279605    1.2044153   -0.3660376 
H    -7.8174357    0.1117992    1.8289228 
H    -6.2149537   -0.0308718    2.5850324 
H    -6.6191047   -1.0295077    1.1672868 
H    -6.0669216    3.2603331    0.6988545 
H    -5.8916528    2.5170611    2.3073816 
H    -7.4965232    2.6226317    1.5506929 
