# Supplementary material for: Ligand-Controlled Chemodivergent Bismuth Catalysis
Source: J Am Chem Soc. 2025 Nov 7;147(46):42406–15. doi: 10.1021/jacs.5c11854 (PMC12636031; doi:10.1021/jacs.5c11854)
Supplement: Supplementary file 2 [file ja5c11854_si_002.zip › revised2-comp-chem-xyz-and-xlsx/xyz-files/statistical_modeling_i3+/Bi-9-OTFA.xyz]

62
Energy = -2370.458205013
Bi   -0.0491030    0.0743830    0.2520909 
C    -1.2889938   -1.4733206   -0.7863340 
C    -1.6817844    0.7799692    1.6131574 
C    -2.4355149   -0.2823573    2.1182114 
C    -3.5951182   -0.0099510    2.8531964 
C    -2.0207340    2.1014752    1.8108444 
C    -3.1853246    2.3690700    2.5678901 
C    -3.9615355    1.3088961    3.0766592 
H    -4.1911552   -0.8282350    3.2570510 
H    -4.8542395    1.5435522    3.6554513 
C    -2.0973898   -2.2059819    0.0889090 
C    -1.3945580   -1.6078650   -2.1584183 
C    -2.3382686   -2.5316548   -2.6631010 
C    -3.0493154   -3.1012979   -0.4098249 
C    -3.1581293   -3.2658516   -1.7825629 
H    -0.7717245   -1.0215291   -2.8292769 
H    -3.8804066   -3.9665717   -2.2003444 
O    -2.5217917   -2.7665390   -3.9764331 
H    -3.6835301   -3.6690312    0.2706317 
S    -1.8589227   -1.9257505    1.8134392 
O    -0.3741126   -1.7881970    1.9377876 
O    -2.5648499   -2.8968848    2.6256752 
H    -1.4056878    2.9051786    1.4151603 
O    -0.2669824    1.4118637   -1.5794478 
C     0.1754538    2.5266602   -1.1166954 
C     0.2609774    3.7013594   -2.1341388 
F    -0.5049416    3.4962157   -3.2200629 
F     1.5486274    3.8329930   -2.5369099 
F    -0.1216524    4.8556527   -1.5521474 
O     0.5558167    2.7114593    0.0494428 
C     2.1310498   -0.2739021    0.3506410 
O    -3.6187952    3.6123022    2.8445245 
C    -1.7167058   -2.0300967   -4.9222667 
H    -0.6492883   -2.2423767   -4.7694580 
H    -1.9085180   -0.9513240   -4.8354632 
H    -2.0305102   -2.3853889   -5.9076542 
C    -2.8669302    4.7311370    2.3267974 
H    -1.8432890    4.7272633    2.7264151 
H    -3.3978611    5.6220345    2.6729539 
H    -2.8528789    4.7091139    1.2279424 
C     2.9881448    0.7298500    0.7819986 
C     2.5390158   -1.5400634   -0.0401751 
C     3.9118625   -1.8092466    0.0072560 
C     4.8351400   -0.8418743    0.4288993 
C     4.3481710    0.4211493    0.8138341 
H     2.6353831    1.7142153    1.0828931 
H     4.2427728   -2.7998791   -0.2989407 
H     1.8440160   -2.3107882   -0.3739742 
H     5.0354549    1.1974412    1.1505998 
C     6.3405744   -1.1143180    0.4784185 
C     6.6895706   -2.5418068    0.0303056 
C     6.8374421   -0.9153184    1.9279530 
C     7.0579348   -0.1139287   -0.4558295 
H     8.1424490   -0.2942411   -0.4293244 
H     6.8802674    0.9265903   -0.1515205 
H     6.7144920   -0.2316602   -1.4938010 
H     7.7780951   -2.6816460    0.0854621 
H     6.3807885   -2.7313499   -1.0079149 
H     6.2222254   -3.2992019    0.6761901 
H     6.6560459    0.1081162    2.2836545 
H     7.9197939   -1.1037064    1.9781175 
H     6.3344595   -1.6118048    2.6143203 
