# Supplementary material for: Ligand-Controlled Chemodivergent Bismuth Catalysis
Source: J Am Chem Soc. 2025 Nov 7;147(46):42406–15. doi: 10.1021/jacs.5c11854 (PMC12636031; doi:10.1021/jacs.5c11854)
Supplement: Supplementary file 2 [file ja5c11854_si_002.zip › revised2-comp-chem-xyz-and-xlsx/xyz-files/statistical_modeling_i3-n/Bi-1-BF4.xyz]

87
Energy = -4032.091040646
O    -4.7602087    0.2173411    1.1920233 
S    -3.3813439   -0.0329896    0.7986017 
C    -3.3009098   -0.0937537   -0.9794282 
C    -4.4925504   -0.0956362   -1.7052891 
C    -4.4573010   -0.2960267   -3.0846290 
C    -3.2486749   -0.4795330   -3.7700757 
C    -3.2116720   -0.6725797   -5.2579525 
C    -2.0483682   -0.4571384   -3.0327460 
C    -2.0978061   -0.2830591   -1.6627324 
Bi   -0.2135504    0.0238838   -0.5278334 
F    -2.2994412    3.1999426   -1.2445267 
C    -1.0064332    1.3780934    1.0464070 
C    -0.1960042    2.3687754    1.5781000 
C    -0.7733400    3.3446105    2.3971877 
C     0.0969649    4.4079750    3.0199338 
C    -2.1437584    3.3372096    2.6633869 
C    -2.9524129    2.3368256    2.1244801 
C    -2.3757436    1.3551529    1.3216874 
O    -2.6785055   -1.2178550    1.2840132 
H    -5.4390997    0.0408262   -1.1832432 
H    -5.3954058   -0.3107921   -3.6404714 
H    -1.0983763   -0.5900395   -3.5498564 
H     0.8702958    2.4081030    1.3644513 
H    -2.5890179    4.1087869    3.2901607 
H    -4.0212493    2.3129753    2.3321713 
O     0.2615875   -0.7662360    2.6548858 
O     0.7866714   -4.3481335   -0.1463971 
S     0.7270556   -2.0058006    2.0514260 
C    -4.0279293   -3.8196887   -1.1790631 
C    -4.4536930   -4.3639155    0.0347447 
C     3.0897181   -0.6371181    2.0540547 
C    -2.6820457   -3.5060751   -1.3703449 
C    -3.5331929   -4.6193995    1.0576700 
C     2.4852154   -1.8837303    1.8667479 
C     4.4706405   -0.5291975    1.8956720 
H    -4.7423919   -3.6388612   -1.9819459 
H    -5.5082712   -4.5977487    0.1840798 
H     2.4903809    0.2245183    2.3423026 
C    -2.1862887   -4.3117320    0.8829858 
C    -1.7830182   -3.7445144   -0.3292193 
C     3.2246842   -3.0194984    1.5259254 
C     5.2247883   -1.6556176    1.5576801 
C     4.6046694   -2.8949620    1.3713240 
H     4.9554244    0.4351050    2.0460826 
O     0.3850245   -3.2862280    2.6445018 
S    -0.0940521   -3.2617454   -0.5352475 
H    -2.3330096   -3.0853417   -2.3099089 
H    -3.8676870   -5.0533427    2.0001173 
H     2.7297775   -3.9782559    1.3838601 
H     6.3050418   -1.5708744    1.4440845 
H    -1.4656206   -4.4842139    1.6807464 
H     5.1981293   -3.7710769    1.1098710 
N     0.1274402   -1.9533964    0.4840941 
O     0.0445970   -2.6563577   -1.8633047 
C     1.9204397    0.3413058   -1.0585940 
C     2.4087115    1.6397926   -1.0209212 
C     2.7043167   -0.7670661   -1.3507005 
C     4.0495693   -0.5420381   -1.6374767 
C     4.6054132    0.7495982   -1.6259354 
C     3.7675626    1.8242345   -1.3001626 
H     4.1536324    2.8415878   -1.2739220 
H     1.7745407    2.5026492   -0.8255521 
H     2.3009739   -1.7764491   -1.3814989 
H     4.6665147   -1.4053146   -1.8863444 
C     6.0750390    0.9460550   -2.0063562 
C     6.2695824    0.4601968   -3.4611297 
H     6.0215957   -0.6046800   -3.5700080 
H     7.3190496    0.5967098   -3.7604188 
H     5.6358278    1.0327860   -4.1536801 
C     6.9709285    0.1142979   -1.0652468 
C     6.5080952    2.4172577   -1.9184915 
H     8.0233087    0.2224980   -1.3652440 
H     6.7186915   -0.9538785   -1.0978708 
H     6.8744565    0.4597013   -0.0265477 
H     6.3972891    2.8161647   -0.8995853 
H     5.9337835    3.0552128   -2.6056472 
H     7.5683451    2.4992242   -2.1957095 
H    -2.4773910   -1.4385594   -5.5412567 
H    -2.9128763    0.2636806   -5.7549366 
H    -4.1963428   -0.9611580   -5.6449974 
F     0.3492994    4.1345310    4.3340502 
F    -0.4914965    5.6322129    2.9803322 
F     1.3013176    4.5173585    2.4025963 
B    -1.0333982    3.4086686   -1.7994102 
F    -1.1173306    3.9866640   -3.0705848 
F    -0.2148326    4.1672397   -0.9478658 
F    -0.3842459    2.0936935   -1.9635832 
