# Supplementary material for: Ligand-Controlled Chemodivergent Bismuth Catalysis
Source: J Am Chem Soc. 2025 Nov 7;147(46):42406–15. doi: 10.1021/jacs.5c11854 (PMC12636031; doi:10.1021/jacs.5c11854)
Supplement: Supplementary file 2 [file ja5c11854_si_002.zip › revised2-comp-chem-xyz-and-xlsx/xyz-files/statistical_modeling_i3-n/Bi-1-Br.xyz]

83
Energy = -6181.907984471
O    -2.3362109    4.0929016    0.3805525 
S    -1.6698129    2.7966495    0.3504977 
C    -2.2341680    1.9129823   -1.0915624 
C    -3.4010300    2.3886141   -1.6998129 
C    -4.0387921    1.6224360   -2.6717404 
C    -3.5272003    0.3824718   -3.0746547 
C    -4.2376009   -0.4726489   -4.0818974 
C    -2.3251459   -0.0652977   -2.4968228 
C    -1.7163649    0.6837099   -1.5075512 
Bi    0.2822128    0.0168502   -0.7357192 
Br    1.2557035    0.4653798   -3.2525756 
C     0.9753293    2.0089393    0.0203534 
C     2.3454209    2.2384034    0.0608382 
C     2.8212527    3.5314217    0.3108867 
C     4.3105954    3.7689158    0.3335323 
C     1.9365939    4.5978773    0.4783428 
C     0.5612252    4.3726149    0.4197738 
C     0.0911901    3.0773802    0.2026394 
O    -1.8332011    1.8817720    1.4785578 
H    -3.8132191    3.3467482   -1.3849633 
H    -4.9569646    1.9988870   -3.1240971 
H    -1.8974143   -1.0130772   -2.8198416 
H     3.0542507    1.4260003   -0.1033638 
H     2.3105483    5.6045483    0.6580797 
H    -0.1409790    5.1939248    0.5541824 
O    -1.0248224   -2.4206708   -1.0238946 
O     0.2895047    0.0891138    2.8380763 
S    -1.6231039   -2.4121502    0.3297263 
C    -3.7210861    0.4451079    4.5326950 
C    -4.5479503   -0.6714374    4.6868618 
C    -4.1566115   -2.7477162   -0.5873783 
C    -2.4606629    0.3103895    3.9487294 
C    -4.1104664   -1.9355200    4.2780124 
C    -3.3133131   -1.8971425    0.1361108 
C    -5.4674124   -2.3424451   -0.8346047 
H    -4.0580618    1.4274974    4.8647847 
H    -5.5359305   -0.5578306    5.1345270 
H    -3.7942795   -3.7051183   -0.9622666 
C    -2.8504984   -2.0878364    3.7011198 
C    -2.0458348   -0.9552171    3.5299318 
C    -3.7542395   -0.6663055    0.6205561 
C    -5.9223182   -1.1060122   -0.3623184 
C    -5.0691299   -0.2748635    0.3662681 
H    -6.1341037   -2.9925953   -1.4016396 
O    -1.5944486   -3.6739039    1.0555337 
S    -0.4915292   -1.1343132    2.6917688 
H    -1.8123588    1.1706984    3.8038146 
H    -4.7514359   -2.8075667    4.4094923 
H    -3.0803419   -0.0120227    1.1673374 
H    -6.9462947   -0.7913103   -0.5660919 
H    -2.4992241   -3.0663702    3.3786831 
H    -5.4227646    0.6883037    0.7342371 
N    -0.8712507   -1.1689798    1.0775961 
O     0.1065979   -2.3922828    3.1162370 
C     1.9655512   -1.3964257   -0.3115520 
C     2.5992316   -1.2587295    0.9095715 
C     2.3179537   -2.3341889   -1.2687006 
C     3.3790615   -3.1866268   -0.9615762 
C     4.0738478   -3.0983732    0.2590583 
C     3.6688882   -2.1236781    1.1791462 
H     4.1767857   -2.0144448    2.1358265 
H     2.2885114   -0.5285070    1.6560459 
H     1.8023961   -2.4162362   -2.2242818 
H     3.6608673   -3.9354057   -1.7025813 
C     5.2327665   -4.0601254    0.5380518 
C     5.8740872   -3.8149198    1.9124644 
H     6.2906859   -2.8004476    1.9935670 
H     6.6979928   -4.5271225    2.0605587 
H     5.1546067   -3.9612403    2.7312103 
C     6.3133465   -3.8728380   -0.5500446 
C     4.7018774   -5.5102923    0.4938600 
H     7.1519648   -4.5601776   -0.3655160 
H     6.7028689   -2.8444031   -0.5418782 
H     5.9194726   -4.0816539   -1.5542284 
H     5.5239653   -6.2147758    0.6881384 
H     4.2709360   -5.7558058   -0.4865113 
H     3.9264507   -5.6667304    1.2578695 
H    -4.7853756   -1.2785477   -3.5686829 
H    -3.5285133   -0.9499823   -4.7714463 
H    -4.9629962    0.1116059   -4.6611005 
F     4.9871490    2.7090712    0.8519888 
F     4.6500058    4.8611639    1.0637948 
F     4.8003849    3.9672496   -0.9269234 
