# Supplementary material for: Ligand-Controlled Chemodivergent Bismuth Catalysis
Source: J Am Chem Soc. 2025 Nov 7;147(46):42406–15. doi: 10.1021/jacs.5c11854 (PMC12636031; doi:10.1021/jacs.5c11854)
Supplement: Supplementary file 2 [file ja5c11854_si_002.zip › revised2-comp-chem-xyz-and-xlsx/xyz-files/statistical_modeling_i3-n/Bi-1-Cl.xyz]

83
Energy = -4067.721223336
O    -4.1205316    0.8146687   -2.0510634 
S    -2.8902199    0.5065529   -1.3308730 
C    -1.8809876   -0.5201324   -2.3795631 
C    -2.5060030   -1.1308222   -3.4704489 
C    -1.8188083   -2.0941722   -4.2052796 
C    -0.5052526   -2.4632627   -3.8793865 
C     0.2165351   -3.5333242   -4.6458407 
C     0.1205741   -1.8142914   -2.8007344 
C    -0.5668951   -0.8684814   -2.0533633 
Bi    0.5845755    0.3279721   -0.5796563 
Cl    1.4768550    1.6812922   -2.6610150 
C    -0.7661661    2.1102182   -0.4362199 
C    -0.2294064    3.3142174   -0.0077505 
C    -0.9846295    4.4813955   -0.1630522 
C    -0.4344960    5.7825653    0.3665622 
C    -2.2435645    4.4454082   -0.7669444 
C    -2.7676629    3.2299647   -1.2004993 
C    -2.0308655    2.0547937   -1.0252196 
O    -2.9616889   -0.1346966   -0.0240002 
H    -3.5289995   -0.8595379   -3.7276714 
H    -2.3164671   -2.5692740   -5.0516846 
H     1.1504340   -2.0756580   -2.5523006 
H     0.7605774    3.3599600    0.4411179 
H    -2.8200365    5.3591648   -0.9008091 
H    -3.7541601    3.1827965   -1.6597688 
O     0.7029173   -0.5623438    3.7664884 
O    -0.1612968   -3.0474058    2.6490740 
S    -0.1060865    0.0693253    2.7348663 
C    -4.3485537   -2.8777160    1.2580047 
C    -4.5908966   -3.3090166   -0.0508126 
C    -2.6287677    1.1157930    2.7033409 
C    -3.0450217   -2.6432555    1.6869890 
C    -3.5267979   -3.5254518   -0.9293615 
C    -1.7571015    0.2329169    3.3441260 
C    -3.9472261    1.1967169    3.1457982 
H    -5.1792887   -2.7230350    1.9469354 
H    -5.6143525   -3.4862549   -0.3833043 
H    -2.2774751    1.7250112    1.8740463 
C    -2.2162640   -3.2885981   -0.5128456 
C    -1.9932354   -2.8357332    0.7877275 
C    -2.1654325   -0.5569101    4.4227482 
C    -4.3779821    0.4036688    4.2145625 
C    -3.4892228   -0.4650646    4.8555839 
H    -4.6415391    1.8791805    2.6556091 
O     0.3444657    1.3670038    2.2173506 
S    -0.3342199   -2.4961747    1.3120901 
H    -2.8513525   -2.3078480    2.7037617 
H    -3.7149364   -3.8797946   -1.9428479 
H    -1.4599925   -1.2307375    4.9061868 
H    -5.4122183    0.4680523    4.5540806 
H    -1.3751099   -3.4527514   -1.1823676 
H    -3.8256089   -1.0752810    5.6939002 
N    -0.2004140   -0.8356239    1.3527974 
O     0.5657833   -2.9139408    0.2409082 
C     2.6852736   -0.3388812   -0.1031661 
C     3.0101661   -0.7548553    1.1784663 
C     3.5626012   -0.3950318   -1.1714938 
C     4.8446959   -0.9088306   -0.9324423 
C     5.2375500   -1.3393015    0.3405944 
C     4.3001113   -1.2450656    1.3842848 
H     4.5654767   -1.5616961    2.3934493 
H     2.3158051   -0.7166738    2.0136323 
H     3.2894980   -0.0433238   -2.1654091 
H     5.5310010   -0.9621068   -1.7758249 
C     6.6328968   -1.9009763    0.6264887 
C     7.5173104   -1.9278200   -0.6293983 
H     7.6724641   -0.9200358   -1.0412998 
H     7.0876566   -2.5626499   -1.4178369 
H     8.5032363   -2.3381909   -0.3699259 
C     6.4905921   -3.3436920    1.1607153 
C     7.3187858   -1.0204690    1.6946482 
H     5.9015679   -3.3778734    2.0875441 
H     7.4851263   -3.7612030    1.3760222 
H     5.9994455   -3.9893999    0.4183085 
H     6.7491439   -1.0025984    2.6339334 
H     7.4261268    0.0146085    1.3390565 
H     8.3217737   -1.4147802    1.9142698 
H     0.0283276   -4.5187729   -4.1906858 
H     1.3016337   -3.3691531   -4.6372928 
H    -0.1309085   -3.5799153   -5.6858251 
F    -0.9305689    6.8590761   -0.2942091 
F     0.9204846    5.8407348    0.2753196 
F    -0.7465776    5.9491454    1.6865547 
