# Supplementary material for: Ligand-Controlled Chemodivergent Bismuth Catalysis
Source: J Am Chem Soc. 2025 Nov 7;147(46):42406–15. doi: 10.1021/jacs.5c11854 (PMC12636031; doi:10.1021/jacs.5c11854)
Supplement: Supplementary file 2 [file ja5c11854_si_002.zip › revised2-comp-chem-xyz-and-xlsx/xyz-files/statistical_modeling_i3-n/Bi-1-NSI.xyz]

111
Energy = -5223.323800308
O     1.9673033    4.5267937    0.2121173 
S     1.7569024    3.0870489    0.1209154 
C     0.7541928    2.5877550    1.5085819 
C     0.5907242    3.5117715    2.5400777 
C    -0.0953538    3.1436415    3.6955704 
C    -0.6433902    1.8623128    3.8377125 
C    -1.3686950    1.4558288    5.0874780 
C    -0.4969105    0.9548787    2.7742285 
C     0.2081557    1.3063686    1.6319073 
Bi    0.2045267   -0.0607320   -0.1220351 
C     0.4166486    1.4744382   -1.7314920 
C    -0.1671664    1.2145784   -2.9597802 
C    -0.3221719    2.2733978   -3.8600122 
C    -0.9340004    2.0016216   -5.2112460 
C     0.0900425    3.5654862   -3.5280424 
C     0.6732665    3.8088324   -2.2869625 
C     0.8380671    2.7570570   -1.3841690 
O     2.9053509    2.1914728    0.0565251 
H     1.0035915    4.5140218    2.4351265 
H    -0.2136106    3.8726244    4.4981457 
H    -0.9493022   -0.0305492    2.8726341 
H    -0.5406415    0.2230571   -3.2091165 
H    -0.0492002    4.3881114   -4.2277190 
H     1.0001128    4.8104642   -2.0114119 
O     1.8888597   -1.3299239    2.5639980 
O     1.9809524   -1.0262866   -2.1774819 
S     3.0460816   -1.1220882    1.7000913 
C     6.9200261   -0.5881761   -1.4976692 
C     6.8934075    0.7314347   -1.9597989 
C     3.2137357    1.1816164    3.1702627 
C     5.7264014   -1.2826288   -1.2939800 
C     5.6750948    1.3619524   -2.2346829 
C     3.8370066    0.3781268    2.2153219 
C     3.8226197    2.3803363    3.5439040 
H     7.8712293   -1.0790284   -1.2912479 
H     7.8287169    1.2712686   -2.1111898 
H     2.2686058    0.8694286    3.6098916 
C     4.4754599    0.6816709   -2.0362693 
C     4.5189098   -0.6311008   -1.5604917 
C     5.0637733    0.7315310    1.6469188 
C     5.0349039    2.7607537    2.9638471 
C     5.6583484    1.9325423    2.0237836 
H     3.3465863    3.0179712    4.2889136 
O     4.0643569   -2.1585255    1.5969584 
S     3.0003540   -1.4658563   -1.2090243 
H     5.7253031   -2.3068137   -0.9256255 
H     5.6597095    2.3878249   -2.6029300 
H     5.5439302    0.0819157    0.9175188 
H     5.5025133    3.7030042    3.2518678 
H     3.5204717    1.1611832   -2.2357449 
H     6.6112842    2.2250095    1.5822635 
N     2.4269754   -0.7959559    0.1906482 
O     3.2651468   -2.8886967   -1.1010743 
C    -0.3233512   -2.2201409    0.1537200 
C    -0.1089144   -3.0974880   -0.8956674 
C    -0.7235355   -2.6128970    1.4176158 
C    -0.9299038   -3.9792401    1.6321423 
C    -0.7250629   -4.9202890    0.6167635 
C    -0.3133869   -4.4525644   -0.6419787 
H    -0.1400587   -5.1510599   -1.4607846 
H     0.2073553   -2.7654466   -1.8799309 
H    -0.8687040   -1.9197638    2.2397009 
H    -1.2517638   -4.2883206    2.6245673 
C    -0.8915792   -6.4239559    0.8511942 
C     0.5083951   -7.0764484    0.7834801 
H     1.1714461   -6.6601735    1.5556205 
H     0.9790556   -6.9119760   -0.1959040 
H     0.4255658   -8.1613316    0.9463241 
C    -1.7911775   -7.0352582   -0.2435287 
C    -1.5160417   -6.7307025    2.2211575 
H    -2.7944162   -6.5878039   -0.2246415 
H    -1.8966930   -8.1167568   -0.0746463 
H    -1.3729368   -6.8927702   -1.2488055 
H    -1.6438428   -7.8170763    2.3282442 
H    -2.5051423   -6.2625902    2.3293576 
H    -0.8790041   -6.3887264    3.0492919 
H    -0.6573258    1.0595600    5.8290708 
H    -2.1052227    0.6668373    4.8876433 
H    -1.8778187    2.3121899    5.5477509 
F    -1.7799023    0.9403168   -5.1887630 
F     0.0250672    1.7221915   -6.1449030 
F    -1.6353705    3.0678240   -5.6782923 
H    -4.4225709   -1.9383132    3.2030258 
C    -4.2396215   -2.2665579    2.1796138 
C    -4.4723277   -3.5952860    1.8151455 
C    -4.2268755   -4.0164377    0.5053426 
H    -4.4084644   -5.0528460    0.2219659 
C    -3.7482521   -3.1169106   -0.4469201 
H    -3.5432285   -3.4418686   -1.4661943 
C    -3.5254741   -1.7903224   -0.0689932 
C    -3.7661882   -1.3556281    1.2359563 
H    -3.5766047   -0.3217529    1.5150141 
O    -4.2572342   -0.1671120   -1.9801453 
S    -3.0351134   -0.6396713   -1.3376317 
O    -2.0470564   -1.2989072   -2.1965253 
H    -4.8415871   -4.3059014    2.5550301 
N    -2.2348545    0.5414264   -0.5166323 
S    -2.8252899    2.0952840   -0.4633234 
O    -3.3522198    2.5203869   -1.7510103 
O    -1.7498727    2.8806380    0.1283270 
C    -4.1539438    2.0292087    0.7141690 
C    -3.8483444    2.2238460    2.0652780 
C    -5.4476571    1.7084112    0.2950103 
C    -4.8564989    2.0682588    3.0163647 
C    -6.4463403    1.5532628    1.2580176 
C    -6.1510123    1.7226632    2.6140928 
H    -7.4593484    1.2976662    0.9462655 
H    -5.6605109    1.5686504   -0.7625151 
H    -6.9350020    1.5939570    3.3609418 
H    -4.6343788    2.2210682    4.0726541 
H    -2.8352416    2.4957729    2.3554775 
