# Supplementary material for: Ligand-Controlled Chemodivergent Bismuth Catalysis
Source: J Am Chem Soc. 2025 Nov 7;147(46):42406–15. doi: 10.1021/jacs.5c11854 (PMC12636031; doi:10.1021/jacs.5c11854)
Supplement: Supplementary file 2 [file ja5c11854_si_002.zip › revised2-comp-chem-xyz-and-xlsx/xyz-files/statistical_modeling_i3-n/Bi-1-OTFA.xyz]

89
Energy = -4133.919928080
O    -4.4706936   -0.4389244   -1.9491066 
S    -3.1781849   -0.0383163   -1.4059626 
C    -3.3068858   -0.0510024    0.3750064 
C    -4.5852687   -0.1516203    0.9276304 
C    -4.7551496   -0.0433384    2.3063709 
C    -3.6658754    0.1528263    3.1657508 
C    -3.8523679    0.2959995    4.6481940 
C    -2.3778883    0.2313304    2.6037855 
C    -2.2226459    0.1483800    1.2316187 
Bi   -0.1716610   -0.0629217    0.4123428 
O    -0.1043697   -2.0517449    1.6399640 
C    -1.0505373   -2.9281111    1.5700364 
C    -0.8281268   -4.0713603    2.6162017 
F     0.3702792   -4.6850032    2.4264271 
F    -0.8395703   -3.5758232    3.8830662 
F    -1.7874511   -5.0191318    2.5409496 
O    -2.0322213   -2.9634269    0.8366504 
C    -0.6641292   -1.2670471   -1.3897939 
C     0.2797825   -2.1536803   -1.8836723 
C    -0.0900283   -3.0570491   -2.8880848 
C     0.9386987   -4.0350673   -3.3967893 
C    -1.3981147   -3.0883994   -3.3706232 
C    -2.3455956   -2.1977538   -2.8633761 
C    -1.9728963   -1.2838724   -1.8795938 
O    -2.6031635    1.2456992   -1.7884742 
H    -5.4403728   -0.3095491    0.2714785 
H    -5.7601477   -0.1208936    2.7229065 
H    -1.5165596    0.3657057    3.2577599 
H     1.3040560   -2.1542203   -1.5108658 
H    -1.6861278   -3.7994294   -4.1431284 
H    -3.3686989   -2.2080538   -3.2363329 
O     0.4190244    1.0470136   -2.7662727 
O     0.3870826    4.4795758    0.2593372 
S     0.6769420    2.2913568   -2.0551247 
C    -3.8302944    4.5102349   -1.2678991 
C    -4.7983143    4.1412626   -0.3270236 
C     3.0096078    3.5813921   -1.3733101 
C    -2.4807298    4.2727474   -1.0178013 
C    -4.4179513    3.5513915    0.8804408 
C     2.4292219    2.3765372   -1.7779515 
C     4.3879337    3.6243723   -1.1657676 
H    -4.1288801    4.9790667   -2.2058818 
H    -5.8536239    4.3215295   -0.5347329 
H     2.3931951    4.4657683   -1.2249819 
C    -3.0696963    3.3081181    1.1452678 
C    -2.1195861    3.6593684    0.1849203 
C     3.1932244    1.2225169   -1.9741057 
C     5.1653728    2.4792381   -1.3630031 
C     4.5700337    1.2798600   -1.7617563 
H     4.8571065    4.5583003   -0.8556778 
O     0.2293036    3.5531520   -2.6256168 
S    -0.4136645    3.2876115    0.4956909 
H    -1.7218177    4.5340730   -1.7531554 
H    -5.1702019    3.2795252    1.6208425 
H     2.7152673    0.3044995   -2.3110327 
H     6.2430214    2.5255218   -1.2098181 
H    -2.7553753    2.8543414    2.0815646 
H     5.1773382    0.3884504   -1.9181500 
N     0.0030238    2.0721161   -0.5499512 
O    -0.3362491    2.6330381    1.8074004 
C     1.9730740   -0.0068020    1.0196198 
C     2.5662600    1.1986350    1.3663029 
C     2.6571699   -1.2137341    0.9966019 
C     4.0115479   -1.1997837    1.3488857 
C     4.6574101   -0.0197049    1.7386231 
C     3.9124426    1.1726905    1.7289019 
H     4.3762827    2.1143267    2.0226075 
H     2.0153711    2.1350931    1.3867809 
H     2.1710247   -2.1567250    0.7576137 
H     4.5460249   -2.1478418    1.3306819 
C     6.1119642   -0.0050061    2.2176522 
C     6.9342962    0.9862582    1.3692670 
H     6.5220841    2.0031114    1.4121274 
H     6.9626727    0.6704565    0.3173324 
H     7.9678439    1.0243064    1.7430447 
C     6.7701437   -1.3900635    2.1215500 
C     6.1289671    0.4487794    3.6954236 
H     6.2575834   -2.1323203    2.7502948 
H     7.8106551   -1.3214237    2.4685313 
H     6.7860227   -1.7629231    1.0870110 
H     5.7128322    1.4589010    3.8129895 
H     7.1633587    0.4612650    4.0692336 
H     5.5436122   -0.2385824    4.3232223 
H    -3.8869017    1.3613864    4.9260891 
H    -3.0192605   -0.1570631    5.2012577 
H    -4.7927035   -0.1642771    4.9758161 
F     1.0424725   -5.1189058   -2.5706391 
F     2.1790829   -3.4766863   -3.4609824 
F     0.6428216   -4.5064217   -4.6325558 
