# Supplementary material for: Ligand-Controlled Chemodivergent Bismuth Catalysis
Source: J Am Chem Soc. 2025 Nov 7;147(46):42406–15. doi: 10.1021/jacs.5c11854 (PMC12636031; doi:10.1021/jacs.5c11854)
Supplement: Supplementary file 2 [file ja5c11854_si_002.zip › revised2-comp-chem-xyz-and-xlsx/xyz-files/statistical_modeling_i3-n/Bi-1-OTs.xyz]

100
Energy = -4498.662516771
O     3.4069975   -1.4421069   -3.1599214 
S     2.3815586   -1.3097418   -2.0945005 
C     3.1588168   -0.4758083   -0.6839219 
C     4.5619071   -0.4914915   -0.6668566 
C     5.2485633   -0.1726027    0.5120325 
C     4.5621107    0.1438328    1.6980001 
C     5.2929871    0.4529137    2.9800476 
C     3.1466499    0.1904362    1.6670936 
C     2.4731913   -0.1195864    0.4908053 
Bi    0.2502606    0.2446947    0.3405344 
C     0.0647735    0.2730287   -1.9087793 
C    -1.0196944    0.9422272   -2.4764906 
C    -1.1446774    1.0067799   -3.8760555 
C    -2.3947953    1.6377488   -4.4409751 
C    -0.1550926    0.4692162   -4.7096247 
C     0.9627985   -0.1601126   -4.1426260 
C     1.0532967   -0.2646677   -2.7482581 
O     1.7490112   -2.5248401   -1.5240302 
H     5.1031041   -0.7769509   -1.5741885 
H     6.3429756   -0.1894157    0.5082843 
H     2.5935995    0.4808317    2.5632760 
H    -1.7892606    1.4008282   -1.8464535 
H    -0.2509433    0.5369310   -5.7962272 
H     1.7502187   -0.5783498   -4.7759224 
O     0.5326453   -1.3933833    2.5625942 
O    -1.5241217   -4.2432691   -0.2281532 
S    -0.1919905   -2.5724938    1.9723596 
C    -4.9785246   -0.6286541   -0.8570930 
C    -5.7452682   -1.1413838    0.2014993 
C     0.5286502   -5.2269398    1.9478384 
C    -3.7043461   -1.1509376   -1.1158294 
C    -5.2421309   -2.1747016    1.0098026 
C     0.9741695   -3.9093275    1.7695646 
C     1.4503768   -6.2689264    1.7764668 
H    -5.3732428    0.1714656   -1.4916348 
H    -6.7443564   -0.7381247    0.3951409 
H    -0.5133428   -5.4248831    2.2092954 
C    -3.9651610   -2.7014680    0.7713317 
C    -3.2144412   -2.1745443   -0.2901939 
C     2.2996820   -3.6026696    1.4283511 
C     2.7820863   -5.9849330    1.4307524 
C     3.2057279   -4.6563599    1.2576356 
H     1.1253945   -7.3051914    1.9135085 
O    -1.3850243   -3.0895003    2.6829892 
S    -1.5684456   -2.8145793   -0.6168275 
H    -3.1056247   -0.7912406   -1.9560862 
H    -5.8455466   -2.5721191    1.8320711 
H     2.6125741   -2.5650214    1.2976173 
H     3.4956484   -6.8045597    1.2968159 
H    -3.5519943   -3.4963118    1.3974059 
H     4.2447093   -4.4386703    0.9904764 
N    -0.5502086   -1.9639647    0.4488323 
O    -1.2032758   -2.3919041   -1.9829323 
C    -1.6852151    1.0440775    1.1898747 
C    -2.0783696    2.3250668    0.7925891 
C    -2.4679327    0.2141576    1.9851564 
C    -3.7268062    0.6954627    2.3863340 
C    -4.1965793    1.9639552    1.9958840 
C    -3.3467347    2.7638029    1.2004389 
H    -3.6644851    3.7614695    0.8803820 
H    -1.4335554    2.9774870    0.1985913 
H    -2.1535958   -0.7833045    2.2992091 
H    -4.3379052    0.0389582    3.0092977 
C    -5.5836607    2.4946690    2.4006739 
C    -6.3976077    2.8011793    1.1158938 
H    -5.9058354    3.5691481    0.4942082 
H    -7.4008213    3.1752201    1.3873777 
H    -6.5203169    1.8909686    0.5035977 
C    -5.4070093    3.7962486    3.2252855 
C    -6.3715025    1.4759154    3.2505848 
H    -6.3957522    4.1903969    3.5210597 
H    -4.8895187    4.5797407    2.6448972 
H    -4.8220829    3.6026364    4.1418150 
H    -7.3592614    1.8973726    3.5052365 
H    -5.8512804    1.2426098    4.1963709 
H    -6.5397860    0.5317902    2.7034764 
H     6.3727392    0.2593078    2.8819618 
H     4.8959247   -0.1525132    3.8133838 
H     5.1535209    1.5148191    3.2493129 
F    -3.4945647    0.8911673   -4.1306308 
F    -2.3609312    1.7625984   -5.7836860 
F    -2.6118271    2.8706115   -3.9166752 
H     5.5968855    2.8854177   -1.3368917 
C     5.1033821    3.1696433   -0.4011754 
C     5.8796633    3.6138632    0.6873288 
C     7.3832600    3.7201188    0.5837069 
C     5.2173005    3.9649860    1.8850476 
H     5.8018625    4.3105604    2.7448514 
C     3.8282052    3.8578411    2.0040583 
H     3.3302166    4.1092179    2.9458320 
C     3.0857877    3.3978164    0.9031105 
C     3.7092979    3.0633880   -0.3061892 
H     3.1134796    2.7022137   -1.1484044 
H     7.7632199    3.1991297   -0.3101453 
H     7.8727736    3.2934200    1.4765930 
H     7.6943442    4.7797437    0.5177238 
O     0.8567816    2.4760238   -0.2000690 
S     1.3124329    3.2266610    1.0932761 
O     0.7109113    4.5784101    1.1839845 
O     1.0578001    2.3165539    2.2672752 
