# Supplementary material for: Ligand-Controlled Chemodivergent Bismuth Catalysis
Source: J Am Chem Soc. 2025 Nov 7;147(46):42406–15. doi: 10.1021/jacs.5c11854 (PMC12636031; doi:10.1021/jacs.5c11854)
Supplement: Supplementary file 2 [file ja5c11854_si_002.zip › revised2-comp-chem-xyz-and-xlsx/xyz-files/statistical_modeling_i3-n/Bi-1-Ph.xyz]

93
Energy = -3839.177048357
O     1.8415212    0.2552014   -5.1887397 
S     1.3420905   -0.1627704   -3.8841593 
C     1.8353198   -1.8297016   -3.5485341 
C     2.5740647   -2.5484163   -4.4887020 
C     2.8870014   -3.8800572   -4.2158904 
C     2.4868709   -4.4914977   -3.0183376 
C     2.8025159   -5.9337453   -2.7405364 
C     1.7706378   -3.7268183   -2.0764634 
C     1.4320206   -2.4048006   -2.3374590 
Bi    0.5081641   -1.1085545   -0.7236893 
C     1.8048215    0.6328224   -1.2719591 
C     2.3677890    1.4320812   -0.2883974 
C     3.2737968    2.4288470   -0.6742397 
C     3.8601821    3.3359020    0.3786025 
C     3.6112565    2.6218098   -2.0151932 
C     3.0448480    1.8080003   -2.9954443 
C     2.1420165    0.8152691   -2.6155518 
O    -0.0955967   -0.0808827   -3.5962591 
H     2.8908286   -2.0759545   -5.4181911 
H     3.4584017   -4.4534810   -4.9472496 
H     1.4907484   -4.1907439   -1.1278459 
H     2.1013050    1.3210313    0.7643598 
H     4.3172536    3.3996158   -2.3024816 
H     3.2937424    1.9449346   -4.0469278 
O    -0.1264348    3.3039581    0.5675717 
O     1.2347432    1.2751893    2.7946340 
S    -0.9477767    2.1448430    0.2186293 
C    -3.4069892    2.2769361    4.4154445 
C    -2.9841830    3.5546738    4.7978049 
C    -2.9493398    3.7752093    1.1905091 
C    -2.5313560    1.4228276    3.7481458 
C    -1.6860262    3.9846934    4.5105251 
C    -2.6325394    2.5231237    0.6661509 
C    -4.2766207    4.0527122    1.5265747 
H    -4.4218544    1.9461150    4.6361679 
H    -3.6736812    4.2199973    5.3187006 
H    -2.1637610    4.5126489    1.3442098 
C    -0.8013071    3.1403701    3.8366177 
C    -1.2345761    1.8657250    3.4677155 
C    -3.6145986    1.5499848    0.4581384 
C    -5.2657993    3.0853639    1.3376010 
C    -4.9335995    1.8357092    0.8010814 
H    -4.5342026    5.0249934    1.9474488 
O    -0.9769065    1.7323968   -1.1892939 
S    -0.1292563    0.7752248    2.6012549 
H    -2.8443934    0.4234332    3.4497650 
H    -1.3605171    4.9821523    4.8075813 
H    -3.3436225    0.5795852    0.0468006 
H    -6.2990702    3.3021345    1.6110016 
H     0.2107076    3.4584974    3.5926629 
H    -5.7080330    1.0820027    0.6551465 
N    -0.5590547    0.7908528    1.0284709 
O    -0.4013856   -0.5886256    3.0607706 
C    -1.6650015   -1.5543382   -0.7610128 
C    -2.3295343   -1.7076264   -1.9717481 
C    -2.2895593   -1.7287752    0.4664392 
C    -3.6481445   -2.0655586    0.4721488 
C    -4.3743959   -2.2042850   -0.7188177 
C    -3.6885080   -2.0241931   -1.9333160 
H    -4.2170788   -2.1283217   -2.8815526 
H    -1.8227366   -1.5672166   -2.9250459 
H    -1.7603270   -1.5771763    1.4074985 
H    -4.1356907   -2.2016126    1.4361100 
C    -5.8679474   -2.5421235   -0.7363917 
C    -6.6286262   -1.4396268   -1.5050408 
H    -6.4992089   -0.4613162   -1.0198908 
H    -7.7035687   -1.6712396   -1.5251969 
H    -6.2821403   -1.3517791   -2.5436478 
C    -6.4578688   -2.6455262    0.6784191 
C    -6.0651108   -3.8966506   -1.4530870 
H    -7.5293047   -2.8804630    0.6094878 
H    -6.3582989   -1.7010551    1.2333460 
H    -5.9782326   -3.4423114    1.2649403 
H    -7.1342746   -4.1538644   -1.4813551 
H    -5.5315137   -4.6998264   -0.9243307 
H    -5.6963196   -3.8641326   -2.4875212 
H     3.0224427   -6.0963181   -1.6768570 
H     3.6563076   -6.2785547   -3.3373986 
H     1.9388630   -6.5683709   -2.9953895 
F     3.1265650    4.4779310    0.5223343 
F     5.1278893    3.7271699    0.0647936 
F     3.9151025    2.7446141    1.5976830 
H     4.2567666   -2.0288449    2.9121164 
C     3.2888369   -2.3627278    2.5360926 
C     2.6505515   -3.4644092    3.1124672 
H     3.1213172   -3.9909814    3.9436129 
C     1.4139495   -3.8972653    2.6257758 
H     0.9182623   -4.7610249    3.0706276 
C     0.8026092   -3.2214968    1.5659871 
H    -0.1669815   -3.5593278    1.1986907 
C     1.4504813   -2.1190485    1.0083621 
C     2.6904901   -1.6826737    1.4711701 
H     3.1993320   -0.8293425    1.0239470 
