# Supplementary material for: Ligand-Controlled Chemodivergent Bismuth Catalysis
Source: J Am Chem Soc. 2025 Nov 7;147(46):42406–15. doi: 10.1021/jacs.5c11854 (PMC12636031; doi:10.1021/jacs.5c11854)
Supplement: Supplementary file 2 [file ja5c11854_si_002.zip › revised2-comp-chem-xyz-and-xlsx/xyz-files/statistical_modeling_i3-n/Bi-13-OTFA.xyz]

87
Energy = -3871.956769956
O     2.2160640   -2.2669498    1.0786299 
S     3.0939730   -1.1160727    1.2679418 
C     3.1825752   -0.2537607   -0.2855400 
C     4.4382491   -0.1112429   -0.8919344 
C     4.5460622    0.4579018   -2.1504706 
C     3.3989943    0.9093446   -2.8278522 
O     3.5954042    1.4466724   -4.0505667 
C     2.1335540    0.7887830   -2.2215581 
C     2.0559254    0.1974495   -0.9718514 
Bi    0.1394625    0.3372887    0.1469636 
O     2.5808871    2.7282603    0.7951580 
C     1.5897021    3.2040221    0.2531450 
C     1.6093361    4.7016927   -0.2020376 
F     1.5849084    4.7823003   -1.5625368 
F     0.5337526    5.3863936    0.2662267 
F     2.7185038    5.3463276    0.2217818 
O     0.4652573    2.6463767   -0.0482867 
C     0.9605203    0.4174610    2.2088830 
C     0.2770108    1.1295254    3.1852705 
C     0.9028259    1.3723567    4.4144179 
H     0.3671149    1.9230071    5.1878734 
C     2.2038264    0.9234810    4.6425511 
C     2.8890996    0.2121660    3.6541311 
C     2.2589237   -0.0469920    2.4367718 
O     4.4595041   -1.3260101    1.7392404 
H     5.3270323   -0.4595763   -0.3673707 
H     5.5192039    0.5646903   -2.6290028 
H     1.2395378    1.1432560   -2.7276388 
H    -0.7335026    1.5012816    3.0159905 
H     2.6929952    1.1249405    5.5954450 
H     3.9028176   -0.1495037    3.8231594 
O    -1.0410499   -4.1296686    1.0568512 
O    -0.2644657   -1.3369263   -2.4886565 
S    -1.2388863   -2.6908957    1.1570528 
C     3.5370869   -3.3230582   -2.4373198 
C     3.7603362   -4.4930348   -1.7081354 
C    -3.5138530   -1.2972693    1.7610069 
C     2.2747845   -2.7280602   -2.4351717 
C     2.7163827   -5.0865715   -0.9892126 
C    -2.9738114   -2.3399322    1.0024753 
C    -4.8739400   -1.0131571    1.6450280 
H     4.3454186   -2.8689228   -3.0104128 
H     4.7505132   -4.9502007   -1.7044379 
H    -2.8811955   -0.7305077    2.4414103 
C     1.4512606   -4.5040510   -0.9784399 
C     1.2514233   -3.3202164   -1.6940003 
C    -3.7613060   -3.1008739    0.1346501 
C    -5.6746947   -1.7664499    0.7829401 
C    -5.1199719   -2.8046434    0.0284738 
H    -5.3065221   -0.2056128    2.2354342 
O    -0.7646832   -1.9790040    2.3372680 
S    -0.3359397   -2.5311417   -1.6416929 
H     2.0833544   -1.8180385   -2.9981822 
H     2.8906347   -6.0051617   -0.4282265 
H    -3.3167974   -3.9065763   -0.4459658 
H    -6.7391149   -1.5483493    0.7005237 
H     0.6378297   -4.9442330   -0.4044308 
H    -5.7487144   -3.3920063   -0.6411074 
N    -0.5074623   -1.9121554   -0.1153837 
O    -1.3656018   -3.5240296   -1.9149753 
C    -1.9619740    0.9790727   -0.2394518 
C    -2.4112492    2.0861304    0.4663181 
C    -2.7578826    0.2723030   -1.1299892 
C    -4.0615307    0.7245830   -1.3308071 
C    -4.5705607    1.8478134   -0.6557697 
C    -3.7303572    2.5023933    0.2540763 
H    -4.0809888    3.3701518    0.8100083 
H    -1.7717460    2.6475909    1.1438549 
H    -2.3893576   -0.5893921   -1.6803788 
H    -4.6820795    0.1838597   -2.0455708 
C    -5.9856495    2.3452631   -0.9657909 
C    -6.0407245    2.7502389   -2.4567034 
H    -5.8165139    1.8998508   -3.1152459 
H    -5.3179586    3.5506045   -2.6719234 
H    -7.0470920    3.1176346   -2.7059805 
C    -6.3751369    3.5623296   -0.1129180 
C    -7.0066357    1.2191721   -0.7046005 
H    -5.7109958    4.4196185   -0.2945778 
H    -6.3563666    3.3302840    0.9619052 
H    -7.3975791    3.8726358   -0.3703696 
H    -8.0156752    1.5639251   -0.9738952 
H    -7.0139046    0.9369860    0.3571770 
H    -6.7864964    0.3210483   -1.2967258 
C     2.4424603    1.9226025   -4.7748113 
H     1.7369197    1.1011870   -4.9648252 
H     1.9425285    2.7316173   -4.2233231 
H     2.8312618    2.3051138   -5.7226230 
