# Supplementary material for: Ligand-Controlled Chemodivergent Bismuth Catalysis
Source: J Am Chem Soc. 2025 Nov 7;147(46):42406–15. doi: 10.1021/jacs.5c11854 (PMC12636031; doi:10.1021/jacs.5c11854)
Supplement: Supplementary file 2 [file ja5c11854_si_002.zip › revised2-comp-chem-xyz-and-xlsx/xyz-files/statistical_modeling_i3-n/Bi-2-OTFA.xyz]

107
Energy = -4072.032607673
O    -3.8383754   -0.5218329    2.9258801 
S    -2.6751097   -0.0945093    2.1538280 
C    -3.1393773   -0.1168070    0.4248254 
C    -4.5017518   -0.2041670    0.1258245 
C    -4.9293875   -0.1030544   -1.1937583 
C    -4.0269742    0.0700260   -2.2557438 
C    -4.5380639    0.1862370   -3.6915348 
C    -2.6595002    0.1371585   -1.9461578 
C    -2.2436102    0.0638601   -0.6262210 
Bi   -0.0754021   -0.1341294   -0.2098440 
O    -0.2045950   -2.1269896   -1.4196551 
C    -1.1132737   -3.0097749   -1.1688250 
C    -1.0458722   -4.1843211   -2.2016092 
F    -1.9809332   -5.1283578   -1.9567793 
F    -1.2448526   -3.7306923   -3.4687632 
F     0.1694791   -4.7946960   -2.1709591 
O    -1.9607986   -3.0324369   -0.2840022 
C    -0.1919428   -1.2888964    1.6721945 
C     0.8453049   -2.1586642    1.9771721 
C     0.7289444   -3.0679417    3.0397124 
C     1.8601571   -4.0263609    3.4127751 
C    -0.4777000   -3.0776380    3.7580670 
C    -1.5251157   -2.2137066    3.4478701 
C    -1.3819642   -1.3037112    2.3982207 
O    -2.0916590    1.2170034    2.4148823 
H    -5.2186997   -0.3443305    0.9339499 
H    -5.9987800   -0.1653705   -1.3940996 
H    -1.9261655    0.2611054   -2.7392234 
H     1.7607620   -2.1362355    1.3883615 
H    -0.6142106   -3.7758852    4.5837986 
H    -2.4520230   -2.2374294    4.0199570 
O     0.8616282    3.6125955    2.5827220 
O    -0.5295252    2.5323517   -1.6127496 
S     1.1724163    2.3108795    2.0087121 
C    -3.4321066    4.4526841    1.9996349 
C    -4.5482543    4.0734597    1.2454219 
C     3.3735579    3.4982102    0.8525836 
C    -2.1460372    4.2138726    1.5206986 
C    -4.3822346    3.4699440   -0.0030996 
C     2.8475733    2.3323056    1.4143031 
C     4.6925552    3.4876740    0.3989050 
H    -3.5642584    4.9299021    2.9710230 
H    -5.5518039    4.2545829    1.6319775 
H     2.7601901    4.3938837    0.7721698 
C    -3.1000746    3.2261495   -0.4961561 
C    -1.9980190    3.5899617    0.2791537 
C     3.6067062    1.1640932    1.5254078 
C     5.4651915    2.3273297    0.5080484 
C     4.9232428    1.1671170    1.0668734 
H     5.1192821    4.3910828   -0.0371842 
O     1.0302412    1.1142677    2.8242602 
S    -0.3714186    3.2197653   -0.3253581 
H    -1.2706384    4.4812407    2.1102011 
H    -5.2515399    3.1864654   -0.5962917 
H     3.1729424    0.2780824    1.9858089 
H     6.4985382    2.3316077    0.1603739 
H    -2.9510580    2.7579163   -1.4654956 
H     5.5271807    0.2643799    1.1555862 
N     0.2366558    2.0388699    0.6617541 
O     0.4452344    4.4240124   -0.2752581 
C     1.9110231   -0.0448773   -1.2156684 
C     2.6336184   -1.2330199   -1.2777514 
C     2.4076356    1.1647423   -1.6687817 
C     3.6943883    1.1787505   -2.2152760 
C     4.4758826    0.0186848   -2.2896259 
C     3.9214551   -1.1800727   -1.8106974 
H     4.4915461   -2.1082815   -1.8571499 
H     2.2138974   -2.1845231   -0.9591427 
H     1.8280240    2.0827031   -1.6270717 
H     4.0767717    2.1295320   -2.5806953 
C     5.8821573    0.0143482   -2.8941083 
C     6.3447355    1.4227894   -3.2966791 
H     6.3625562    2.1070319   -2.4364500 
H     5.6995360    1.8597327   -4.0723078 
H     7.3643267    1.3683552   -3.7030631 
C     5.8708242   -0.8814802   -4.1535180 
C     6.8843542   -0.5588475   -1.8692005 
H     5.5879519   -1.9153287   -3.9113653 
H     6.8725353   -0.9002086   -4.6075678 
H     5.1606767   -0.4975814   -4.9002001 
H     7.8906033   -0.5890508   -2.3116977 
H     6.6198633   -1.5799879   -1.5634598 
H     6.9279048    0.0672257   -0.9674117 
C    -5.3311042   -1.0914870   -4.0446599 
H    -4.6894276   -1.9818955   -3.9788483 
H    -6.1891123   -1.2369631   -3.3746642 
H    -5.7126978   -1.0179092   -5.0732515 
C    -5.4671305    1.4175284   -3.7830022 
H    -4.9203568    2.3402684   -3.5405286 
H    -5.8591124    1.5118207   -4.8060588 
H    -6.3220929    1.3337208   -3.0984845 
C    -3.3955546    0.3548314   -4.7038360 
H    -2.7089289   -0.5040892   -4.6948380 
H    -3.8167501    0.4328185   -5.7155486 
H    -2.8128555    1.2681972   -4.5153748 
C     1.3408375   -5.4776106    3.3098586 
H     0.4937463   -5.6545978    3.9861896 
H     1.0151472   -5.7063839    2.2848652 
H     2.1432205   -6.1788779    3.5810024 
C     3.0796090   -3.8741998    2.4908754 
H     3.8607148   -4.5815096    2.8013462 
H     2.8323197   -4.0967481    1.4423270 
H     3.5112555   -2.8639003    2.5436953 
C     2.2979179   -3.7331408    4.8652338 
H     1.4682776   -3.8669383    5.5726050 
H     3.1063465   -4.4197629    5.1555324 
H     2.6691470   -2.7027240    4.9625093 
