# Supplementary material for: Ligand-Controlled Chemodivergent Bismuth Catalysis
Source: J Am Chem Soc. 2025 Nov 7;147(46):42406–15. doi: 10.1021/jacs.5c11854 (PMC12636031; doi:10.1021/jacs.5c11854)
Supplement: Supplementary file 2 [file ja5c11854_si_002.zip › revised2-comp-chem-xyz-and-xlsx/xyz-files/statistical_modeling_i3-n/Bi-4-OTFA.xyz]

83
Energy = -3757.367004152
O     2.6850710   -1.6771786   -1.0996486 
S     3.3641414   -0.3862240   -1.0659414 
C     2.4169922    0.7120406   -2.1131811 
C     3.0523755    1.2555821   -3.2302979 
C     2.3058034    1.9985819   -4.1480392 
C     0.9398301    2.1987937   -3.9472161 
H     0.3569748    2.7752359   -4.6658562 
C     0.3067915    1.6712049   -2.8149693 
C     1.0505777    0.9257711   -1.9098145 
Bi    0.1606734    0.4064110    0.0572798 
O     2.2238318    3.2031875   -0.0863612 
C     1.1130017    3.4622411    0.3632012 
C     0.7890512    4.9249517    0.8190690 
F    -0.2646394    5.4329944    0.1253424 
F     0.4658649    4.9633004    2.1402951 
F     1.8370350    5.7574862    0.6333367 
O     0.0932388    2.6917507    0.5420355 
C     2.0183273    0.3863219    1.2741612 
C     1.9605494    0.7644265    2.6077880 
C     3.1583528    0.9483845    3.3085519 
H     3.1236224    1.2295665    4.3611634 
C     4.3843241    0.7782396    2.6643279 
C     4.4303874    0.4210809    1.3157584 
C     3.2391221    0.2194476    0.6162784 
O     4.7646389   -0.3003645   -1.4654405 
H     4.1186025    1.0881449   -3.3782564 
H     2.7983072    2.4216214   -5.0233810 
H    -0.7570527    1.8532491   -2.6635077 
H     1.0069838    0.9089051    3.1135962 
H     5.3149430    0.9278521    3.2113030 
H     5.3816762    0.2895860    0.8017818 
O    -0.2446988   -1.6439674   -2.5270013 
O    -0.7961608   -3.9215749    1.3881379 
S    -0.6548677   -2.5971845   -1.5034806 
C     3.5139605   -4.7103068    0.5237859 
C     4.4213819   -4.0931803    1.3924611 
C    -3.0913193   -1.4781539   -2.0459258 
C     2.1762718   -4.3222605    0.5139217 
C     3.9887479   -3.0971878    2.2705896 
C    -2.4289376   -2.5398175   -1.4228007 
C    -4.4833664   -1.4242344   -1.9875723 
H     3.8516549   -5.4944776   -0.1544023 
H     5.4689736   -4.3964731    1.3884452 
H    -2.5252174   -0.7180545   -2.5809882 
C     2.6516007   -2.6974894    2.2713070 
C     1.7652884   -3.3070724    1.3822928 
C    -3.1258545   -3.5438817   -0.7457452 
C    -5.1941786   -2.4222747   -1.3163776 
C    -4.5179120   -3.4764854   -0.6952292 
H    -5.0104548   -0.6035718   -2.4738133 
O    -0.2359910   -3.9874981   -1.6069706 
S     0.0790081   -2.7584740    1.3415773 
H     1.4669160   -4.7799226   -0.1731996 
H     4.6911368   -2.6277452    2.9593304 
H    -2.5873362   -4.3597029   -0.2681323 
H    -6.2825237   -2.3834868   -1.2801672 
H     2.2988259   -1.9259037    2.9511361 
H    -5.0763834   -4.2549311   -0.1748349 
N    -0.1174412   -1.9313572   -0.0792733 
O    -0.0732367   -1.7194741    2.3642047 
C    -2.0326676    0.6420258    0.3881458 
C    -2.7367322   -0.3131749    1.1080275 
C    -2.6296355    1.7604874   -0.1759292 
C    -4.0073239    1.9245702    0.0068467 
C    -4.7644123    1.0114977    0.7519653 
C    -4.1047828   -0.1096210    1.2851267 
H    -4.6563504   -0.8472993    1.8680981 
H    -2.2540848   -1.1818902    1.5481212 
H    -2.0641261    2.5145339   -0.7185271 
H    -4.4734883    2.8024111   -0.4369776 
C    -6.2534645    1.2260700    1.0389773 
C    -6.8036195    2.4852482    0.3518336 
H    -7.8726315    2.5876171    0.5856764 
H    -6.7039222    2.4295912   -0.7419883 
H    -6.2974099    3.3968921    0.7006312 
C    -6.4342719    1.3793680    2.5667197 
C    -7.0638293    0.0088117    0.5486615 
H    -7.4962019    1.5439897    2.8014439 
H    -5.8600387    2.2375321    2.9450251 
H    -6.1027341    0.4810048    3.1055395 
H    -8.1256476    0.1449112    0.8008075 
H    -6.7229201   -0.9256372    1.0138852 
H    -6.9825339   -0.1007693   -0.5414169 
