# Supplementary material for: Ligand-Controlled Chemodivergent Bismuth Catalysis
Source: J Am Chem Soc. 2025 Nov 7;147(46):42406–15. doi: 10.1021/jacs.5c11854 (PMC12636031; doi:10.1021/jacs.5c11854)
Supplement: Supplementary file 2 [file ja5c11854_si_002.zip › revised2-comp-chem-xyz-and-xlsx/xyz-files/statistical_modeling_i3-n/Bi-6-OTFA.xyz]

89
Energy = -4431.796889860
O     1.6255323   -1.0699524   -2.8525771 
S     2.3085389    0.1781658   -2.5413345 
C     1.0445778    1.4517591   -2.4856554 
C     1.1035115    2.4441775   -3.4624218 
C     0.0581585    3.3623743   -3.5745860 
C    -1.0323894    3.2797364   -2.7100234 
C    -2.1553876    4.2836821   -2.7927186 
C    -1.0809953    2.2972076   -1.7129302 
C    -0.0434592    1.3836053   -1.6109417 
Bi    0.0267904    0.0540528    0.1661357 
O     0.4306182    1.9310439    1.4887094 
C     1.3378180    2.7947528    1.1692351 
C     1.4529151    3.9120951    2.2591089 
F     2.3954815    4.8261385    1.9457662 
F     0.2726865    4.5709424    2.4054156 
F     1.7800879    3.3801253    3.4664294 
O     2.0640615    2.8327628    0.1823454 
C     2.2268935   -0.2504540    0.2512245 
C     2.8151449   -0.4677816    1.4855229 
C     4.2127274   -0.4758834    1.5695630 
C     4.8543005   -0.7842573    2.8998221 
C     4.9966328   -0.2530901    0.4384915 
C     4.3873027   -0.0084779   -0.7913782 
C     2.9956424   -0.0074510   -0.8886113 
O     3.3808215    0.6505220   -3.4066091 
H     1.9565525    2.4942098   -4.1372949 
H     0.1002209    4.1346112   -4.3408074 
H    -1.9363092    2.2586235   -1.0383966 
H     2.2126467   -0.6364300    2.3762804 
H     6.0829922   -0.2573091    0.5077607 
H     4.9900506    0.1845667   -1.6773635 
O    -1.4771829   -0.8914665   -2.7599815 
O    -0.5870887   -4.4588117   -0.0341414 
S    -1.5228137   -2.1718574   -2.0691127 
C     3.1358633   -4.1829462   -2.6354212 
C     4.2964235   -4.0607589   -1.8642525 
C    -3.8926590   -1.1266569   -1.1981425 
C     1.8854305   -3.9533741   -2.0652738 
C     4.2111201   -3.7273183   -0.5100013 
C    -3.1135067   -2.2838788   -1.2884652 
C    -5.1456129   -1.2021732   -0.5913429 
H     3.2046722   -4.4465005   -3.6909767 
H     5.2721236   -4.2300658   -2.3207788 
H    -3.5295585   -0.1914330   -1.6206656 
C     2.9660400   -3.4973227    0.0756581 
C     1.8193145   -3.5999322   -0.7155929 
C    -3.5572735   -3.5096843   -0.7859359 
C    -5.6048383   -2.4217924   -0.0877753 
C    -4.8125735   -3.5700248   -0.1814732 
H    -5.7658479   -0.3086689   -0.5219530 
O    -1.2670125   -3.4018792   -2.8029868 
S     0.2452289   -3.2675744    0.0322802 
H     0.9784141   -4.0186119   -2.6640800 
H     5.1150896   -3.6485430    0.0939051 
H    -2.9319874   -4.3964918   -0.8673841 
H    -6.5890900   -2.4815261    0.3756596 
H     2.8792824   -3.2461478    1.1299021 
H    -5.1760305   -4.5199059    0.2109856 
N    -0.4240644   -2.0178131   -0.8245516 
O     0.5098679   -2.6657890    1.3464165 
C    -1.8321198   -0.0275980    1.3951203 
C    -2.4426790    1.1894718    1.6609441 
C    -2.3419641   -1.2483671    1.8106706 
C    -3.5231035   -1.2297601    2.5516104 
C    -4.1878575   -0.0305264    2.8628394 
C    -3.6364940    1.1675649    2.3913714 
H    -4.1155547    2.1223702    2.6001663 
H    -2.0094525    2.1412505    1.3623722 
H    -1.8447676   -2.1914827    1.6026783 
H    -3.9171560   -2.1847929    2.8986786 
C    -5.4462177   -0.0629566    3.7343403 
C    -6.5124171   -0.9633394    3.0770692 
H    -6.1471061   -1.9878946    2.9273765 
H    -6.8175837   -0.5605276    2.1013019 
H    -7.4027575   -1.0128612    3.7206256 
C    -6.0483985    1.3354442    3.9399795 
C    -5.0643994   -0.6445105    5.1149639 
H    -6.9487336    1.2526788    4.5646282 
H    -6.3438052    1.7973341    2.9865392 
H    -5.3489947    2.0120950    4.4518537 
H    -5.9516000   -0.6736285    5.7643260 
H    -4.2993195   -0.0239032    5.6034967 
H    -4.6727658   -1.6674645    5.0290189 
F    -2.2603834    4.8456399   -4.0209468 
F    -1.9731630    5.3020222   -1.9006356 
F    -3.3588622    3.7195011   -2.4983406 
F     4.8776789   -2.1321339    3.1291870 
F     4.1737707   -0.2237945    3.9338811 
F     6.1348641   -0.3481739    2.9709536 
