# Supplementary material for: Ligand-Controlled Chemodivergent Bismuth Catalysis
Source: J Am Chem Soc. 2025 Nov 7;147(46):42406–15. doi: 10.1021/jacs.5c11854 (PMC12636031; doi:10.1021/jacs.5c11854)
Supplement: Supplementary file 2 [file ja5c11854_si_002.zip › revised2-comp-chem-xyz-and-xlsx/xyz-files/statistical_modeling_i3-n/Bi-7-OTFA.xyz]

86
Energy = -3796.704973162
O    -2.4766794    1.9137480    1.1983665 
S    -3.2239323    0.6629516    1.2836147 
C    -3.2162488   -0.0611440   -0.3493031 
C    -4.4454583   -0.2575537   -0.9813442 
C    -4.4815061   -0.7114587   -2.2980916 
C    -3.3060263   -0.9904206   -3.0090576 
C    -3.3478377   -1.4510341   -4.4375634 
C    -2.0727195   -0.8114132   -2.3566273 
C    -2.0443667   -0.3374317   -1.0560077 
Bi   -0.1299873   -0.3849535    0.0673271 
O    -2.3265782   -3.0463588    0.4994081 
C    -1.2691072   -3.3896839   -0.0173624 
C    -1.0816448   -4.8766562   -0.4706510 
F    -0.8969053   -4.9510662   -1.8173350 
F     0.0028013   -5.4425800    0.1226016 
F    -2.1553397   -5.6385525   -0.1660210 
O    -0.2137128   -2.6950470   -0.2801202 
C    -0.9414294   -0.7151965    2.1083063 
C    -0.1907107   -1.4342110    3.0290378 
C    -0.7900830   -1.8447565    4.2262251 
H    -0.2011689   -2.4005853    4.9560927 
C    -2.1314337   -1.5552880    4.4776443 
C    -2.8851545   -0.8378140    3.5454029 
C    -2.2821454   -0.4110858    2.3617039 
O    -4.6048541    0.6830871    1.7551073 
H    -5.3661835   -0.0478186   -0.4381975 
H    -5.4484289   -0.8578091   -2.7812646 
H    -1.1491401   -1.0414787   -2.8876397 
H     0.8529701   -1.6846521    2.8402285 
H    -2.5987891   -1.8874038    5.4045225 
H    -3.9317435   -0.6002817    3.7326707 
O     0.5819535    4.0884023    1.3741751 
O     0.1120236    1.5508500   -2.4071894 
S     0.9263711    2.6740370    1.3523016 
C    -3.2531324    4.8229790   -0.6286717 
C    -4.2229920    4.1975355   -1.4205549 
C     3.3323509    1.4745587    1.8579739 
C    -1.9350912    4.3730912   -0.6465614 
C    -3.8730926    3.1301975   -2.2505010 
C     2.6886642    2.5181216    1.1866164 
C     4.7148615    1.3434011    1.7331115 
H    -3.5267752    5.6618718    0.0118399 
H    -5.2548776    4.5496238   -1.3943513 
H     2.7602491    0.7881875    2.4793099 
C    -2.5563228    2.6688274   -2.2786863 
C    -1.6069864    3.2887146   -1.4650527 
C     3.3948425    3.4289184    0.3966522 
C     5.4350518    2.2479006    0.9488429 
C     4.7771805    3.2850015    0.2807384 
H     5.2275393    0.5360489    2.2556720 
O     0.5261336    1.8187120    2.4625124 
S     0.0541257    2.6665529   -1.4584176 
H    -1.1774148    4.8369904   -0.0175091 
H    -4.6250357    2.6530527   -2.8789602 
H     2.8704532    4.2318800   -0.1171864 
H     6.5165885    2.1490924    0.8599659 
H    -2.2658402    1.8403836   -2.9198167 
H     5.3430808    3.9904679   -0.3281694 
N     0.2811859    1.9374334    0.0103512 
O     0.9749039    3.7815781   -1.6312762 
C     2.0282193   -0.7721332   -0.3405267 
C     2.5883107   -1.8785230    0.2822453 
C     2.7492779    0.0813759   -1.1639556 
C     4.0937036   -0.2160025   -1.3840283 
C     4.7148459   -1.3298968   -0.7927814 
C     3.9443440   -2.1376344    0.0534122 
H     4.3816118   -3.0056540    0.5436283 
H     2.0082485   -2.5550114    0.9058455 
H     2.2950278    0.9409681   -1.6499216 
H     4.6570768    0.4407384   -2.0470192 
C     6.1751482   -1.6515360   -1.1242727 
C     7.0719116   -0.4497442   -0.7631006 
H     6.7600040    0.4655281   -1.2834305 
H     8.1120149   -0.6644569   -1.0488700 
H     7.0475792   -0.2554519    0.3179368 
C     6.2773817   -1.9283854   -2.6417340 
C     6.6869801   -2.8853838   -0.3651176 
H     5.6408549   -2.7779605   -2.9288493 
H     7.3169090   -2.1709016   -2.9072086 
H     5.9706085   -1.0550071   -3.2335783 
H     6.1174155   -3.7902783   -0.6216236 
H     6.6394529   -2.7425948    0.7242866 
H     7.7374467   -3.0654187   -0.6334030 
H    -3.3120442   -0.5852852   -5.1178538 
H    -4.2743155   -1.9994139   -4.6501757 
H    -2.4894764   -2.0915106   -4.6777324 
