# Supplementary material for: Ligand-Controlled Chemodivergent Bismuth Catalysis
Source: J Am Chem Soc. 2025 Nov 7;147(46):42406–15. doi: 10.1021/jacs.5c11854 (PMC12636031; doi:10.1021/jacs.5c11854)
Supplement: Supplementary file 2 [file ja5c11854_si_002.zip › revised2-comp-chem-xyz-and-xlsx/xyz-files/statistical_modeling_i3-n/Bi-8-OTFA.xyz]

83
Energy = -3955.942400714
O     2.4593512    1.8617562   -1.2973044 
S     3.2107521    0.6123006   -1.2671786 
C     3.2174242    0.0541098    0.4325765 
C     4.4566167   -0.0698758    1.0655278 
C     4.5224962   -0.3934659    2.4190358 
C     3.3351863   -0.6002469    3.1115074 
F     3.3879732   -0.9164721    4.4237895 
C     2.0810016   -0.5001102    2.5085822 
C     2.0479964   -0.1567886    1.1664680 
Bi    0.1166656   -0.3148228    0.0721522 
O     2.3259592   -2.9937445   -0.1078123 
C     1.2635547   -3.2975661    0.4229650 
C     1.0585536   -4.7532915    0.9616425 
F     0.8418346   -4.7461434    2.3048772 
F    -0.0151028   -5.3470535    0.3762829 
F     2.1346770   -5.5351456    0.7273053 
O     0.2124574   -2.5781595    0.6355253 
C     0.9322466   -0.8530761   -1.9268895 
C     0.1775922   -1.6700498   -2.7554084 
C     0.7983140   -2.1859104   -3.8940667 
F     0.0683783   -2.9713458   -4.7173995 
C     2.1288731   -1.9360406   -4.2063079 
C     2.8701598   -1.1192758   -3.3532311 
C     2.2703084   -0.5701862   -2.2183528 
O     4.5880620    0.5875845   -1.7461897 
H     5.3698002    0.0938352    0.4950719 
H     5.4798404   -0.4880542    2.9292976 
H     1.1824742   -0.6808929    3.0957793 
H    -0.8635822   -1.9219933   -2.5580515 
H     2.5752243   -2.3712644   -5.0992006 
H     3.9145628   -0.9008035   -3.5720038 
O    -0.9997032    3.9716469    1.3321795 
O    -0.5175562    1.6181047   -2.5541290 
S    -0.0650710    2.8576404    1.2669549 
C    -4.7074735    1.2050109   -1.7962304 
C    -5.4342156    2.1843586   -1.1145700 
C     2.5374702    2.9736470    2.1010460 
C    -3.3248329    1.3273624   -1.9277237 
C    -4.7831749    3.2885734   -0.5564418 
C     1.5898458    3.4925547    1.2173990 
C     3.8509791    3.4398128    2.0305621 
H    -5.2151031    0.3457835   -2.2340898 
H    -6.5158586    2.0916908   -1.0210874 
H     2.2479721    2.2232639    2.8325358 
C    -3.4008894    3.4250945   -0.6807015 
C    -2.6880705    2.4383723   -1.3667408 
C     1.9153918    4.4833099    0.2870218 
C     4.1990096    4.4115562    1.0896543 
C     3.2303114    4.9387342    0.2279591 
H     4.6010639    3.0429149    2.7146419 
O    -0.1131764    1.8306260    2.3128593 
S    -0.9264721    2.5828972   -1.5410573 
H    -2.7479897    0.5823895   -2.4724481 
H    -5.3543696    4.0521672   -0.0279882 
H     1.1590360    4.8683918   -0.3945083 
H     5.2284823    4.7667132    1.0312065 
H    -2.8825793    4.2809206   -0.2534322 
H     3.5024786    5.7041392   -0.4992631 
N    -0.2825312    1.9891656   -0.1267362 
O    -0.5837904    3.9879979   -1.7023117 
C    -2.0419785   -0.6645636    0.5177079 
C    -2.7636107    0.2771437    1.2368180 
C    -2.5957420   -1.8345606    0.0191727 
C    -3.9532179   -2.0657899    0.2693220 
C    -4.7270306   -1.1687182    1.0166850 
C    -4.1088665    0.0047327    1.4828950 
H    -4.6744713    0.7309394    2.0667703 
H    -2.3115104    1.1855714    1.6259424 
H    -2.0126481   -2.5771335   -0.5204425 
H    -4.3880932   -2.9832130   -0.1232337 
C    -6.1881901   -1.4529771    1.3770852 
C    -6.6992381   -2.7596413    0.7509778 
H    -7.7504781   -2.9095907    1.0342576 
H    -6.1315714   -3.6329607    1.1031663 
H    -6.6489327   -2.7323967   -0.3472916 
C    -7.0837896   -0.2954241    0.8904553 
C    -6.2916672   -1.5685701    2.9152846 
H    -8.1243424   -0.4794802    1.1951530 
H    -7.0575775   -0.2151775   -0.2049120 
H    -6.7732849    0.6693483    1.3129905 
H    -5.9835805   -0.6382305    3.4121414 
H    -5.6568916   -2.3843792    3.2905401 
H    -7.3318700   -1.7799624    3.2036107 
