# Supplementary material for: Ligand-Controlled Chemodivergent Bismuth Catalysis
Source: J Am Chem Soc. 2025 Nov 7;147(46):42406–15. doi: 10.1021/jacs.5c11854 (PMC12636031; doi:10.1021/jacs.5c11854)
Supplement: Supplementary file 2 [file ja5c11854_si_002.zip › revised2-comp-chem-xyz-and-xlsx/xyz-files/statistical_modeling_i3-n/Bi-9-OTFA.xyz]

91
Energy = -3986.544612931
O     2.3205761   -2.0499853   -1.3622264 
S     3.1390681   -0.8415340   -1.3168908 
C     2.2524991    0.4156988   -2.2111895 
C     2.8447009    0.9702265   -3.3529993 
C     2.1304524    1.8545323   -4.1482147 
C     0.8101280    2.2033670   -3.8140680 
O     0.1852160    3.0638644   -4.6485979 
C     0.2168516    1.6667084   -2.6551366 
C     0.9468748    0.7785038   -1.8802742 
Bi    0.1625495    0.2480255    0.1276022 
O     0.4262080    2.4827449    0.7629036 
C     1.5212997    3.1355529    0.5597378 
C     1.4448255    4.5588152    1.2080680 
F     1.2911383    4.4678500    2.5576279 
F     2.5613938    5.2828973    0.9749259 
F     0.3896931    5.2663086    0.7231418 
O     2.5397135    2.7962867   -0.0314379 
C     2.1004393   -0.0717262    1.1703661 
C     2.1790741    0.2351386    2.5183186 
C     3.4491608    0.2478045    3.1267236 
O     3.6500879    0.5096673    4.4362095 
C     4.5955073   -0.0216483    2.3580925 
C     4.4831323   -0.3044406    1.0061476 
C     3.2243745   -0.3378039    0.3906976 
O     4.5044231   -0.8867652   -1.8338212 
H     3.8661871    0.6971029   -3.6154797 
H     2.5826418    2.2885229   -5.0397201 
H    -0.7973189    1.9467847   -2.3790031 
H     1.2836511    0.4502387    3.0953733 
H     5.5724202   -0.0017074    2.8404652 
H     5.3723742   -0.5104182    0.4115380 
O    -0.2206234   -1.9177381    2.3057671 
O    -0.8723331   -3.9726904   -1.7263637 
S    -0.2470367   -2.9243717    1.2392932 
C    -5.0022451   -2.9423135   -0.5731598 
C    -5.5643547   -1.7942471   -1.1394688 
C     2.3501338   -3.2201177    2.0437032 
C    -3.6341405   -3.1858587   -0.6914556 
C    -4.7616046   -0.8767638   -1.8219967 
C     1.3631010   -3.6644247    1.1628294 
C     3.6307356   -3.7670523    1.9534849 
H    -5.6325503   -3.6564024   -0.0426978 
H    -6.6359926   -1.6181407   -1.0516914 
H     2.1170650   -2.4597910    2.7848014 
C    -3.3923413   -1.1072652   -1.9476273 
C    -2.8449217   -2.2618096   -1.3808656 
C     1.6170875   -4.6589849    0.2143411 
C     3.9077988   -4.7448885    0.9956342 
C     2.8997814   -5.1960381    0.1358499 
H     4.4107605   -3.4263581    2.6343114 
O    -1.2516347   -3.9769224    1.2945538 
S    -1.0994832   -2.5449442   -1.5554975 
H    -3.1843224   -4.0760941   -0.2566767 
H    -5.2007901    0.0166578   -2.2655223 
H     0.8320955   -4.9845501   -0.4657969 
H     4.9120416   -5.1637823    0.9215402 
H    -2.7544080   -0.4156396   -2.4947779 
H     3.1163025   -5.9656825   -0.6055395 
N    -0.4171687   -2.0168446   -0.1349163 
O    -0.6186733   -1.6120410   -2.5654403 
C    -1.9635086    0.7453890    0.5888802 
C    -2.7755645   -0.1742249    1.2379225 
C    -2.4161006    1.9873684    0.1649100 
C    -3.7530301    2.3162463    0.4146154 
C    -4.6102783    1.4404458    1.0929189 
C    -4.0975829    0.1924844    1.4879197 
H    -4.7305959   -0.5200116    2.0168986 
H    -2.4081201   -1.1411860    1.5706993 
H    -1.7595787    2.7149772   -0.3065546 
H    -4.1040707    3.2914450    0.0819859 
C    -6.0495678    1.8208486    1.4524734 
C    -6.1806274    1.8236047    2.9927370 
H    -5.4896287    2.5505609    3.4436628 
H    -5.9635912    0.8345290    3.4192003 
H    -7.2063692    2.0990657    3.2786850 
C    -7.0269831    0.7860041    0.8586854 
C    -6.4333365    3.2120136    0.9254398 
H    -6.9722021    0.7811143   -0.2386837 
H    -8.0569314    1.0398154    1.1489925 
H    -6.8149372   -0.2298610    1.2176615 
H    -5.7974671    4.0013622    1.3517098 
H    -7.4723306    3.4320223    1.2079055 
H    -6.3659032    3.2663119   -0.1709560 
C    -1.1620016    3.4599511   -4.3270715 
H    -1.4654732    4.1430980   -5.1252616 
H    -1.8322480    2.5881621   -4.3120319 
H    -1.1934840    3.9849422   -3.3609604 
C     2.4980315    0.8023139    5.2527782 
H     2.8905047    0.9787396    6.2581278 
H     1.9826812    1.7034775    4.8905445 
H     1.8045168   -0.0506186    5.2673423 
