# Supplementary material for: Ligand-Controlled Chemodivergent Bismuth Catalysis
Source: J Am Chem Soc. 2025 Nov 7;147(46):42406–15. doi: 10.1021/jacs.5c11854 (PMC12636031; doi:10.1021/jacs.5c11854)
Supplement: Supplementary file 2 [file ja5c11854_si_002.zip › revised2-comp-chem-xyz-and-xlsx/xyz-files/ts1.xyz]

61
Energy = -3468.114949208
O    -1.0046852   -8.2444372    6.3878917 
S    -1.0747101   -7.6754174    5.0521571 
C    -2.0081521   -8.7235201    3.9572015 
C    -2.7544720   -9.8002870    4.4409727 
C    -3.4441419  -10.5915363    3.5193130 
C    -3.3948042  -10.2991311    2.1534536 
H    -3.9347651  -10.9246378    1.4416462 
C    -2.6557892   -9.2038821    1.6776309 
C    -1.9788857   -8.4217002    2.5974512 
Bi   -0.9032123   -6.4133115    2.1054223 
O    -2.4247075   -5.7304558    0.6252872 
C    -3.6880342   -5.7803533    0.9305060 
C    -4.5536777   -5.0887780   -0.1735207 
F    -4.1691131   -5.4420266   -1.4234129 
F    -5.8606192   -5.4035982   -0.0409193 
F    -4.4404419   -3.7390619   -0.0684299 
O    -4.2250647   -6.2442395    1.9250714 
C    -1.8888525   -5.3872424    3.8596869 
C    -2.4933563   -4.1370895    3.8061009 
C    -3.1576114   -3.6531794    4.9403043 
H    -3.6304417   -2.6709380    4.9056127 
C    -3.2202213   -4.4099946    6.1149359 
C    -2.6087024   -5.6643919    6.1805938 
C    -1.9388237   -6.1237947    5.0467765 
O     0.1832506   -7.3986216    4.3066691 
H    -2.7807048  -10.0155937    5.5094740 
H    -4.0197594  -11.4473648    3.8716524 
H    -2.6325409   -8.9854086    0.6095085 
H    -2.4345209   -3.5256871    2.9048839 
H    -3.7400792   -4.0191437    6.9895878 
H    -2.6362628   -6.2632376    7.0907693 
N     0.9992226   -2.9704331    0.9325287 
F     0.3968937   -4.7657071    1.2643692 
S     1.4727410   -2.7099680    2.5652228 
S    -0.4712670   -2.3519583    0.3024595 
C     0.1557497   -0.8246504   -0.3347037 
C    -0.3493009    0.3805284    0.1613721 
C     0.1239827    1.5739897   -0.3815133 
C     1.0972350    1.5524154   -1.3854599 
C     1.5968436    0.3362954   -1.8667471 
C     1.1263875   -0.8655334   -1.3459287 
H     1.5035699   -1.8191919   -1.7124622 
H    -1.1019513    0.3766756    0.9470446 
H     2.3548414    0.3256145   -2.6498555 
H    -0.2641275    2.5237840   -0.0143447 
H     1.4725645    2.4909576   -1.7943175 
C     1.6778649   -0.9586431    2.5670210 
C     0.7710680   -0.1759282    3.2890512 
C     2.7426302   -0.3973115    1.8478685 
C     0.9532031    1.2055064    3.3065664 
C     2.0084648    1.7830486    2.5922940 
C     2.8977731    0.9857844    1.8623594 
H     3.4320660   -1.0331078    1.2942303 
H     0.2666038    1.8333449    3.8742738 
H    -0.0486502   -0.6476410    3.8274808 
H     2.1364992    2.8658064    2.5997414 
H     3.7154423    1.4437233    1.3065281 
O     0.4477436   -3.0760908    3.5258841 
O     2.7729912   -3.3598446    2.6336836 
O    -1.4744910   -2.0855100    1.3215335 
O    -0.7892435   -3.2328741   -0.8064035 
