# Supplementary material for: Ligand-Controlled Chemodivergent Bismuth Catalysis
Source: J Am Chem Soc. 2025 Nov 7;147(46):42406–15. doi: 10.1021/jacs.5c11854 (PMC12636031; doi:10.1021/jacs.5c11854)
Supplement: Supplementary file 2 [file ja5c11854_si_002.zip › revised2-comp-chem-xyz-and-xlsx/xyz-files/ts2-n-3-membered.xyz]

83
Energy = -3757.328516933
O    -4.5145823   -0.6906191    1.9123577 
S    -3.2829105   -0.4559340    1.1622708 
C    -3.7122939    0.1037925   -0.4776143 
C    -5.0551716    0.0823878   -0.8600728 
C    -5.3865027    0.3868316   -2.1820149 
C    -4.3876502    0.7210439   -3.0988017 
H    -4.6483774    0.9594053   -4.1304822 
C    -3.0446320    0.7601746   -2.7008790 
C    -2.7125936    0.4415038   -1.3885906 
Bi   -0.5495631    0.7611902   -0.7161282 
O     1.1203604    3.1953060   -0.7146969 
C     0.0852255    3.5981990   -1.2558394 
C     0.0485841    5.0861704   -1.7233601 
F     1.0717707    5.3321913   -2.5789163 
F    -1.1001043    5.4259470   -2.3449011 
F     0.1986532    5.9075354   -0.6521340 
O    -0.9891770    2.9310805   -1.4760799 
C    -1.2051301    1.3761050    1.3607146 
C    -0.4892007    2.3618006    2.0416409 
C    -0.9467417    2.8383135    3.2768091 
H    -0.3734828    3.6023462    3.8031394 
C    -2.1304103    2.3469191    3.8282398 
C    -2.8647645    1.3706732    3.1503864 
C    -2.3888801    0.8887117    1.9298733 
O    -2.3341371   -1.5532668    0.9848443 
H    -5.8212599   -0.1845220   -0.1325178 
H    -6.4302815    0.3606518   -2.4950214 
H    -2.2771170    1.0379226   -3.4244159 
H     0.4247321    2.7755325    1.6156049 
H    -2.4896735    2.7235986    4.7860013 
H    -3.7938749    0.9790681    3.5633303 
O     0.4206192   -1.2223310    2.2760931 
O     1.0639561   -3.7322568   -1.6238519 
S     0.8326608   -2.2593344    1.3390633 
C    -3.0504108   -4.8818873   -0.4168405 
C    -4.0904734   -4.2819212   -1.1361208 
C     3.2138306   -1.9462789    2.6198230 
C    -1.7496614   -4.3938086   -0.5198940 
C    -3.8273295   -3.2065516   -1.9870803 
C     2.6168657   -2.3407145    1.4182119 
C     4.6018912   -2.0129569    2.7400777 
H    -3.2534207   -5.7375605    0.2278260 
H    -5.1069219   -4.6663592   -1.0436233 
H     2.6019298   -1.5727718    3.4393074 
C    -2.5309690   -2.7043024   -2.0958549 
C    -1.5099437   -3.2897107   -1.3429131 
C     3.3778744   -2.8059716    0.3445611 
C     5.3780975   -2.4613144    1.6681261 
C     4.7653450   -2.8576049    0.4758767 
H     5.0765839   -1.7015289    3.6708722 
O     0.3126698   -3.6114562    1.5209224 
S     0.1275871   -2.6200195   -1.5022328 
H    -0.9381971   -4.8490911    0.0410891 
H    -4.6295991   -2.7566044   -2.5715077 
H     2.8986819   -3.1113395   -0.5834661 
H     6.4637467   -2.5014287    1.7623108 
H    -2.3083276   -1.8792737   -2.7658705 
H     5.3688790   -3.2069708   -0.3620021 
N     0.4464979   -1.6635586   -0.1724602 
O     0.0734562   -1.6321979   -2.5865408 
C     1.9302167    0.0795535   -0.6238759 
C     2.4263420    0.5371040    0.5633138 
C     2.5926099   -0.1174464   -1.8051297 
C     3.9472919    0.2452551   -1.7721898 
C     4.5673132    0.7388199   -0.6131316 
C     3.7879785    0.8855551    0.5375506 
H     4.2122175    1.2641373    1.4657836 
H     1.8450948    0.6256711    1.4785698 
H     2.1289157   -0.5110438   -2.7045664 
H     4.5100140    0.1197446   -2.6981725 
C     6.0513252    1.1182929   -0.6487003 
C     6.8830107   -0.0722189   -1.1700515 
H     6.7738604   -0.9431771   -0.5098198 
H     7.9470484    0.2038606   -1.2030453 
H     6.5824596   -0.3718770   -2.1831014 
C     6.5793775    1.5062389    0.7411078 
C     6.2229595    2.3221282   -1.6020320 
H     6.4687739    0.6810692    1.4596527 
H     6.0644270    2.3897330    1.1450418 
H     7.6487859    1.7492185    0.6691487 
H     5.6377509    3.1849049   -1.2522349 
H     5.8938248    2.0769444   -2.6215864 
H     7.2816890    2.6177948   -1.6469683 
