# Supplementary material for: Ligand-Controlled Chemodivergent Bismuth Catalysis
Source: J Am Chem Soc. 2025 Nov 7;147(46):42406–15. doi: 10.1021/jacs.5c11854 (PMC12636031; doi:10.1021/jacs.5c11854)
Supplement: Supplementary file 2 [file ja5c11854_si_002.zip › revised2-comp-chem-xyz-and-xlsx/xyz-files/ts2-n-Bi-2-Cl-3-membered.xyz]

101
Energy = -4005.804549337
O    -2.0507941   -5.4146469    0.6109718 
S    -1.5323894   -4.2783326    1.3599332 
C    -2.8435590   -3.2286745    1.9348432 
C    -4.1847565   -3.5591850    1.7690385 
C    -5.1515959   -2.6362703    2.1807324 
C    -4.7983455   -1.4120983    2.7673992 
C    -5.8319460   -0.3810431    3.2236132 
C    -3.4278052   -1.1357518    2.9555195 
C    -2.4539768   -2.0282713    2.5373869 
Bi   -0.2206260   -1.7012305    2.8169675 
Cl   -0.4230627   -0.7041923    5.1334565 
C     0.0224952   -3.8646704    3.5524555 
C     0.7147942   -4.2127338    4.7006108 
C     0.7055827   -5.5475167    5.1499929 
C     1.4605678   -5.9833151    6.4079371 
C    -0.0276756   -6.4928444    4.4095478 
C    -0.7338805   -6.1445811    3.2607041 
C    -0.6910880   -4.8173401    2.8296759 
O    -0.5730689   -3.3492158    0.7117219 
H    -4.4740003   -4.5055742    1.3117338 
H    -6.1995526   -2.8875330    2.0283175 
H    -3.1297012   -0.2045382    3.4391928 
H     1.2558441   -3.4512884    5.2599733 
H    -0.0522620   -7.5330091    4.7339430 
H    -1.3000049   -6.8889318    2.7002350 
O     2.6305419   -1.2538922    2.4871952 
O    -0.2556276   -0.5135021   -1.4061113 
S     2.8003358   -1.4221005    1.0324730 
C     2.0914488    3.2624101   -1.4347510 
C     3.2244506    3.2635497   -2.2553097 
C     4.0872742    0.9957843    0.8386984 
C     1.4529015    2.0641414   -1.1233128 
C     3.7193368    2.0637600   -2.7712339 
C     4.1183994   -0.3601479    0.4982566 
C     5.1179658    1.8248890    0.4052823 
H     1.7053037    4.2004434   -1.0357499 
H     3.7236200    4.2040335   -2.4906650 
H     3.2632989    1.4021356    1.4217687 
C     3.0913880    0.8555544   -2.4637684 
C     1.9652933    0.8694663   -1.6391860 
C     5.1507188   -0.8962406   -0.2739330 
C     6.1647594    1.2999497   -0.3607700 
C     6.1806957   -0.0548772   -0.6995097 
H     5.1013421    2.8845602    0.6589309 
O     3.0909958   -2.7715928    0.5704613 
S     1.1813035   -0.6719535   -1.2152729 
H     0.5670303    2.0581085   -0.4909700 
H     4.6025898    2.0638047   -3.4100503 
H     5.1419649   -1.9526883   -0.5363917 
H     6.9672646    1.9546647   -0.7018017 
H     3.4700604   -0.0882239   -2.8511810 
H     6.9933350   -0.4607991   -1.3023052 
N     1.3921590   -0.8491480    0.4119528 
O     1.8609393   -1.7340063   -1.9497921 
C     0.1172125    0.4966227    1.7055432 
C    -1.0542772    0.8105739    1.0577860 
C     0.8985438    1.3680431    2.4333997 
C     0.4377101    2.6861461    2.5081269 
C    -0.7546517    3.0985315    1.8881453 
C    -1.4891442    2.1412409    1.1787751 
H    -2.4239738    2.4027689    0.6854685 
H    -1.6259253    0.0905023    0.4785373 
H     1.7966926    1.0528069    2.9593690 
H     1.0379352    3.3920176    3.0834909 
C    -1.2089024    4.5556418    2.0135842 
C    -0.1281782    5.4742227    1.4034998 
H     0.0158938    5.2508999    0.3364423 
H     0.8387481    5.3587058    1.9121101 
H    -0.4353758    6.5265132    1.4924402 
C    -1.3921493    4.8971271    3.5088422 
C    -2.5377043    4.8128076    1.2869613 
H    -2.1604338    4.2561268    3.9649754 
H    -1.7086923    5.9449238    3.6172265 
H    -0.4589899    4.7655010    4.0733333 
H    -2.8226514    5.8666817    1.4129589 
H    -3.3524588    4.1972581    1.6952981 
H    -2.4598233    4.6140855    0.2082016 
C    -7.2582206   -0.7579745    2.7943513 
C    -5.4834692    0.9955416    2.6137463 
C    -5.7805740   -0.2899317    4.7657045 
C     0.4538874   -6.5957051    7.4075986 
C     2.1795656   -4.8106497    7.0915107 
C     2.5101352   -7.0461906    6.0126601 
H     3.2357440   -6.6330592    5.2972392 
H     2.0412791   -7.9283211    5.5559385 
H     3.0578650   -7.3772186    6.9071282 
H     2.7028111   -5.1781762    7.9851867 
H     1.4738136   -4.0318462    7.4150587 
H     2.9295450   -4.3496577    6.4324536 
H     0.9832344   -6.9166892    8.3165769 
H    -0.0561795   -7.4722439    6.9857237 
H    -0.3097134   -5.8587189    7.6952292 
H    -7.9522308    0.0348092    3.1067051 
H    -7.5928588   -1.6953742    3.2612094 
H    -7.3388246   -0.8656798    1.7028817 
H    -6.0318806   -1.2576609    5.2231990 
H    -6.5046508    0.4582929    5.1204086 
H    -4.7832747    0.0074916    5.1187577 
H    -4.5147237    1.3699516    2.9710862 
H    -6.2501404    1.7310817    2.8964602 
H    -5.4464263    0.9415753    1.5161927 
