# Supplementary material for: Ligand-Controlled Chemodivergent Bismuth Catalysis
Source: J Am Chem Soc. 2025 Nov 7;147(46):42406–15. doi: 10.1021/jacs.5c11854 (PMC12636031; doi:10.1021/jacs.5c11854)
Supplement: Supplementary file 2 [file ja5c11854_si_002.zip › revised2-comp-chem-xyz-and-xlsx/xyz-files/ts2-n-Bi-2-Cl-5-membered-like-86-coordination.xyz]

101
Energy = -4005.802665291
O     3.8068265    0.0988015    2.9885464 
S     2.9384427   -0.0438552    1.8288789 
C     2.8346616    1.4635330    0.8980989 
C     3.6151870    2.5797313    1.1997260 
C     3.3986475    3.7464848    0.4694700 
C     2.4365105    3.8133018   -0.5561065 
C     2.2035480    5.1318424   -1.2966133 
C     1.7046255    2.6511325   -0.8565029 
C     1.8949449    1.4798162   -0.1325660 
Bi    0.7754501   -0.4779524   -0.5054691 
Cl    0.7177952   -0.2987234   -3.0280986 
C     2.7514601   -1.6338778   -0.3667781 
C     3.1814540   -2.5662635   -1.2892374 
C     4.4665792   -3.1431603   -1.1725302 
C     4.9094704   -4.1786650   -2.2078724 
C     5.2833200   -2.7327250   -0.1090692 
C     4.8575971   -1.7807680    0.8214524 
C     3.5794356   -1.2447142    0.6892360 
O     1.5195508   -0.4499632    2.0276099 
H     4.3563089    2.5453576    1.9983742 
H     3.9895941    4.6282660    0.7171113 
H     0.9683210    2.6667212   -1.6588983 
H     2.5307413   -2.8561876   -2.1150115 
H     6.2785511   -3.1564644    0.0093172 
H     5.5056786   -1.4693040    1.6411007 
O    -3.2072198   -1.9758139    3.3286012 
O    -1.0070332   -3.6350852    2.2305564 
S    -2.7058673   -0.8304707    2.5679849 
C    -4.9200276   -4.7929136    0.6542966 
C    -5.2192747   -4.5913641   -0.6967430 
C    -4.9091574   -0.8835244    0.9140704 
C    -3.7254671   -4.3075249    1.1897492 
C    -4.3143664   -3.9223939   -1.5281660 
C    -4.0989608   -0.0939696    1.7360480 
C    -6.0375243   -0.3160688    0.3268615 
H    -5.6200196   -5.3270717    1.2970936 
H    -6.1577251   -4.9656619   -1.1067327 
H    -4.6681150   -1.9290369    0.7378357 
C    -3.1169446   -3.4341195   -1.0066082 
C    -2.8427936   -3.6193344    0.3523027 
C    -4.4042398    1.2443909    1.9851157 
C    -6.3593588    1.0223942    0.5748868 
C    -5.5471106    1.7972578    1.4048638 
H    -6.6714182   -0.9217866   -0.3211757 
O    -2.0221853    0.2277027    3.3030329 
S    -1.3858352   -2.8793322    1.0455708 
H    -3.4850391   -4.4439093    2.2419050 
H    -4.5388928   -3.7826653   -2.5856490 
H    -3.7586822    1.8379693    2.6292768 
H    -7.2472808    1.4604537    0.1182051 
H    -2.3951567   -2.9331466   -1.6497729 
H    -5.7990998    2.8389762    1.6043328 
N    -1.6961263   -1.3202211    1.3649399 
O    -0.3836204   -2.8301323   -0.0409518 
C    -1.4964746    0.4173874   -0.1142263 
C    -1.3148309    1.5939204    0.5757221 
C    -2.3712215    0.2274054   -1.1626819 
C    -3.0575300    1.3622820   -1.6027998 
C    -2.8736639    2.6237203   -1.0116168 
C    -2.0161232    2.7098153    0.0904616 
H    -1.8543939    3.6558390    0.6047524 
H    -0.6459167    1.6862899    1.4283885 
H    -2.5062880   -0.7282976   -1.6622184 
H    -3.7318083    1.2390745   -2.4508375 
C    -3.5517141    3.8538033   -1.6243718 
C    -5.0736011    3.6349042   -1.7389257 
H    -5.5297206    3.5242030   -0.7472364 
H    -5.3176657    2.7396491   -2.3265849 
H    -5.5353887    4.5004695   -2.2361336 
C    -2.9655191    4.0638547   -3.0396455 
C    -3.3035868    5.1228195   -0.7952020 
H    -3.4160797    4.9533972   -3.5043040 
H    -3.1657108    3.2001581   -3.6888125 
H    -1.8769394    4.2112785   -2.9985737 
H    -3.8180761    5.9723932   -1.2655322 
H    -2.2346317    5.3751195   -0.7380817 
H    -3.6888291    5.0212363    0.2298629 
C     1.0903699    5.0164914   -2.3486916 
C     3.5117841    5.5530429   -2.0013261 
C     1.7950645    6.2129529   -0.2712076 
C     4.8901677   -3.5230053   -3.6070463 
C     3.9226317   -5.3671861   -2.1798739 
C     6.3251103   -4.7075709   -1.9315849 
H     6.5902833   -5.4475293   -2.6995935 
H     6.3921642   -5.2027439   -0.9521549 
H     7.0752785   -3.9045441   -1.9674548 
H     4.2253791   -6.1184483   -2.9237993 
H     2.8973617   -5.0519907   -2.4172833 
H     3.9137969   -5.8462212   -1.1901727 
H     5.2015397   -4.2564317   -4.3649911 
H     5.5813478   -2.6688861   -3.6488175 
H     3.8868614   -3.1653004   -3.8761731 
H     0.1316892    4.7301575   -1.8914055 
H     1.3343927    4.2820093   -3.1295588 
H     0.9476530    5.9897682   -2.8379209 
H     0.8699760    5.9285926    0.2510835 
H     1.6192063    7.1677065   -0.7878234 
H     2.5765255    6.3750500    0.4834742 
H     3.3606090    6.5052458   -2.5305425 
H     3.8214741    4.7955035   -2.7356220 
H     4.3322405    5.6909656   -1.2838109 
