# Supplementary material for: Ligand-Controlled Chemodivergent Bismuth Catalysis
Source: J Am Chem Soc. 2025 Nov 7;147(46):42406–15. doi: 10.1021/jacs.5c11854 (PMC12636031; doi:10.1021/jacs.5c11854)
Supplement: Supplementary file 2 [file ja5c11854_si_002.zip › revised2-comp-chem-xyz-and-xlsx/xyz-files/ts2-n-Bi-2-Cl-5-membered.xyz]

101
Energy = -4005.803691129
O    -3.1131970   -4.5460787   -0.9280989 
S    -2.5988335   -3.4890279   -0.0652768 
C    -3.8479120   -2.9412723    1.0652433 
C    -5.0904824   -3.5671860    1.1301349 
C    -6.0565774   -3.0530312    1.9984019 
C    -5.7968200   -1.9382698    2.8081943 
C    -6.8304914   -1.3546623    3.7738737 
C    -4.5189452   -1.3425806    2.7319941 
C    -3.5545783   -1.8379607    1.8713374 
Bi   -1.3726605   -1.0825057    1.9153893 
Cl   -1.4169511   -1.3104726    4.4439320 
C    -0.5931439   -3.2053013    1.7573088 
C     0.4926498   -3.6294886    2.5087977 
C     0.9238917   -4.9661261    2.4547406 
C     2.1353892   -5.4510193    3.2534423 
C     0.2245567   -5.8526137    1.6169852 
C    -0.8786368   -5.4437461    0.8715173 
C    -1.2766051   -4.1083846    0.9444411 
O    -2.0677367   -2.2486908   -0.6689167 
H    -5.3040631   -4.4337980    0.5040978 
H    -7.0286863   -3.5409071    2.0335625 
H    -4.2868679   -0.4917314    3.3735734 
H     1.0140308   -2.9173598    3.1452144 
H     0.5426937   -6.8916971    1.5382120 
H    -1.4136398   -6.1434566    0.2293835 
O     2.2570503   -0.2165761    3.9921581 
O     2.5449687    0.4997525   -0.5059185 
S     2.8092610   -0.4082403    2.6551781 
C     4.1166352   -3.5843464   -0.8606393 
C     3.2169237   -4.5801264   -1.2580786 
C     3.2288306    2.2998144    2.4328638 
C     3.6470587   -2.3371158   -0.4537833 
C     1.8433969   -4.3266053   -1.2669534 
C     3.7667516    1.0278943    2.2197796 
C     3.9672479    3.4176376    2.0503820 
H     5.1892647   -3.7793402   -0.8698738 
H     3.5918395   -5.5549549   -1.5715444 
H     2.2492360    2.4153092    2.8920834 
C     1.3606870   -3.0816856   -0.8639841 
C     2.2684545   -2.1056329   -0.4465591 
C     5.0280543    0.8565649    1.6473431 
C     5.2301424    3.2620992    1.4681646 
C     5.7615001    1.9842322    1.2735937 
H     3.5582272    4.4160265    2.2072223 
O     3.6468917   -1.5842258    2.4334782 
S     1.6368880   -0.5131099    0.0213342 
H     4.3407407   -1.5551582   -0.1539667 
H     1.1446985   -5.0948587   -1.5975998 
H     5.4284418   -0.1451139    1.4997273 
H     5.8026229    4.1409266    1.1693846 
H     0.2991838   -2.8497771   -0.8996359 
H     6.7486990    1.8620233    0.8270778 
N     1.4956496   -0.4449616    1.6614770 
O     0.2351814   -0.4692359   -0.4255995 
C    -0.1144553    1.2382435    2.1443141 
C    -0.2030451    2.1063034    1.0904289 
C    -0.0526369    1.5375663    3.4771979 
C    -0.1393214    2.9049451    3.7826433 
C    -0.2382640    3.8872105    2.7848822 
C    -0.2723696    3.4657664    1.4501797 
H    -0.3532269    4.1823976    0.6340384 
H    -0.2295558    1.7991205    0.0493207 
H     0.0519158    0.7906175    4.2597868 
H    -0.1110198    3.1765326    4.8386475 
C    -0.3027289    5.3655169    3.1841485 
C     0.9516692    5.7251263    4.0093008 
H     1.8651272    5.5899367    3.4123135 
H     1.0396531    5.1063287    4.9125501 
H     0.9038718    6.7780405    4.3232809 
C    -1.5665783    5.5931354    4.0427061 
C    -0.3644266    6.2933272    1.9612818 
H    -2.4745425    5.3381762    3.4772005 
H    -1.6311035    6.6499213    4.3407404 
H    -1.5500159    4.9831021    4.9565217 
H    -0.4050900    7.3380311    2.3001285 
H    -1.2589625    6.1056301    1.3499393 
H     0.5228995    6.1837591    1.3207336 
C    -8.1615464   -2.1206476    3.7323187 
C    -7.0957053    0.1188568    3.3925692 
C    -6.2647155   -1.4231498    5.2101634 
C     1.7922960   -6.7664603    3.9840532 
C     2.5895468   -4.4183650    4.2976323 
C     3.2933763   -5.6932799    2.2600537 
H     3.5546634   -4.7639800    1.7363432 
H     3.0239387   -6.4453329    1.5052914 
H     4.1817671   -6.0516906    2.8014704 
H     3.4249613   -4.8356917    4.8777989 
H     1.7809957   -4.1729944    5.0022293 
H     2.9401587   -3.4899485    3.8280599 
H     2.6635201   -7.1013655    4.5655108 
H     1.5282553   -7.5726737    3.2868393 
H     0.9513397   -6.6225740    4.6780591 
H    -8.8655448   -1.6615777    4.4404578 
H    -8.0357498   -3.1741863    4.0210670 
H    -8.6206089   -2.0865564    2.7338010 
H    -6.0643818   -2.4639117    5.5028848 
H    -6.9932730   -1.0000436    5.9170778 
H    -5.3298812   -0.8546812    5.3072950 
H    -6.1809121    0.7248868    3.4468852 
H    -7.8322036    0.5549154    4.0832774 
H    -7.4957267    0.1926010    2.3709434 
