# Supplementary material for: Ligand-Controlled Chemodivergent Bismuth Catalysis
Source: J Am Chem Soc. 2025 Nov 7;147(46):42406–15. doi: 10.1021/jacs.5c11854 (PMC12636031; doi:10.1021/jacs.5c11854)
Supplement: Supplementary file 2 [file ja5c11854_si_002.zip › revised2-comp-chem-xyz-and-xlsx/xyz-files/ts2-n-Bi-2-Cl-outer-sphere.xyz]

101
Energy = -4005.810266682
O     0.6289608   -5.3845862    1.4906622 
S     0.1111212   -4.0680693    1.8337755 
C    -1.5023315   -3.8148555    1.1388700 
C    -2.1786939   -4.8220115    0.4578806 
C    -3.4165492   -4.5224006   -0.1174249 
C    -3.9948772   -3.2497094   -0.0072416 
C    -5.3733373   -2.9147547   -0.5789797 
C    -3.2836096   -2.2529729    0.6946697 
C    -2.0539817   -2.5367057    1.2550089 
Bi   -0.8056926   -1.0294651    2.4239124 
Cl   -2.6379152    0.1272328    3.7171961 
C    -0.4156641   -2.6039569    4.0461107 
C    -0.5744321   -2.3928752    5.4106806 
C    -0.4108248   -3.4477331    6.3276672 
C    -0.5610603   -3.2438526    7.8369479 
C    -0.1019278   -4.7249119    5.8238245 
C     0.0473745   -4.9602086    4.4592297 
C    -0.0979832   -3.8825580    3.5851137 
O     0.8777331   -2.8583694    1.4264479 
H    -1.7425886   -5.8166376    0.3628006 
H    -3.9323438   -5.3109118   -0.6617245 
H    -3.7033459   -1.2516002    0.7911819 
H    -0.8384127   -1.3991065    5.7697378 
H     0.0273954   -5.5621620    6.5095770 
H     0.2846794   -5.9552878    4.0824969 
O     3.2072654   -0.4570763    0.0724386 
O    -0.4680610    1.9752234   -1.3622687 
S     2.2783526    0.3761517   -0.6783714 
C    -2.2878449   -1.3211424   -3.6060010 
C    -1.8341447   -2.6272643   -3.3992102 
C     3.5381148    2.4462988    0.6072914 
C    -1.8629695   -0.2887648   -2.7685169 
C    -0.9398373   -2.9048488   -2.3619012 
C     2.7999398    2.0677650   -0.5164558 
C     3.9137558    3.7816545    0.7491212 
H    -2.9760518   -1.1022596   -4.4228572 
H    -2.1731699   -3.4300873   -4.0546136 
H     3.8140161    1.7053303    1.3550328 
C    -0.4995176   -1.8816225   -1.5235290 
C    -0.9752870   -0.5860797   -1.7317670 
C     2.4458634    2.9912955   -1.5045066 
C     3.5578523    4.7200014   -0.2237327 
C     2.8300404    4.3235994   -1.3506627 
H     4.4914263    4.0917676    1.6199009 
O     2.0800771    0.0941588   -2.0979509 
S    -0.5449580    0.7284264   -0.6107757 
H    -2.2125609    0.7316169   -2.9216283 
H    -0.5755608   -3.9206114   -2.2089808 
H     1.8765839    2.6698413   -2.3738671 
H     3.8546878    5.7629403   -0.1071713 
H     0.2125072   -2.0854108   -0.7263276 
H     2.5620646    5.0535510   -2.1151075 
N     0.8351515    0.2642307    0.1213512 
O    -1.5519918    0.7191384    0.4743536 
C     1.0649597    0.6428631    2.3146668 
C     0.6981556    1.9461230    2.5578413 
C     2.1749019    0.0034090    2.8267882 
C     2.9565553    0.7544006    3.7129294 
C     2.6548027    2.0881422    4.0319854 
C     1.5241776    2.6631787    3.4374350 
H     1.2510686    3.6980238    3.6381396 
H    -0.1786990    2.4083718    2.1102354 
H     2.4294186   -1.0265083    2.5877082 
H     3.8180397    0.2556962    4.1587655 
C     3.5402698    2.8494699    5.0238233 
C     5.0167746    2.7688666    4.5820078 
H     5.1616371    3.2388495    3.5988350 
H     5.3720250    1.7314841    4.5184268 
H     5.6523694    3.2974790    5.3072483 
C     3.3883117    2.1914620    6.4141005 
C     3.1458518    4.3304475    5.1315032 
H     2.3437415    2.2355277    6.7549411 
H     4.0146698    2.7171037    7.1501744 
H     3.6968734    1.1369332    6.3937596 
H     3.8213535    4.8371017    5.8350120 
H     2.1200278    4.4565663    5.5065214 
H     3.2249850    4.8430647    4.1615040 
C    -5.9483068   -4.0656107   -1.4186659 
C    -5.2793034   -1.6588351   -1.4701438 
C    -6.3271063   -2.6346066    0.6054098 
C    -1.6835153   -4.1681694    8.3591875 
C    -0.9145153   -1.7927797    8.1973211 
C     0.7734977   -3.6115150    8.5234567 
H     1.5893489   -2.9683853    8.1629869 
H     1.0525726   -4.6572092    8.3351601 
H     0.6820623   -3.4753022    9.6109935 
H    -1.0109430   -1.7038180    9.2883538 
H    -1.8703014   -1.4815253    7.7514752 
H    -0.1343345   -1.0888607    7.8734028 
H    -1.7989486   -4.0353379    9.4448254 
H    -1.4603681   -5.2269476    8.1701016 
H    -2.6431918   -3.9284068    7.8788400 
H    -6.9235892   -3.7645024   -1.8260312 
H    -6.1038718   -4.9739142   -0.8192356 
H    -5.2929495   -4.3159856   -2.2655224 
H    -6.4102188   -3.5144156    1.2596989 
H    -7.3300457   -2.3899227    0.2257809 
H    -5.9770183   -1.7880386    1.2123823 
H    -4.8991743   -0.7874809   -0.9203729 
H    -6.2774631   -1.4044997   -1.8551133 
H    -4.6121284   -1.8359955   -2.3236584 
