# Supplementary material for: Ligand-Controlled Chemodivergent Bismuth Catalysis
Source: J Am Chem Soc. 2025 Nov 7;147(46):42406–15. doi: 10.1021/jacs.5c11854 (PMC12636031; doi:10.1021/jacs.5c11854)
Supplement: Supplementary file 2 [file ja5c11854_si_002.zip › revised2-comp-chem-xyz-and-xlsx/xyz-files/ts2-n-Bi-5-OTs-3-membered.xyz]

98
Energy = -4443.317000124
C    -2.3016272    2.5411205   -2.4594868 
C    -4.9612910    0.6994173   -3.1615725 
C    -5.5732244    1.8213507   -2.6044949 
C    -6.8349476    2.2449470   -3.0197059 
C    -5.6273309   -0.0656781   -4.1049215 
C    -6.9096330    0.3342908   -4.5112098 
C    -7.4987961    1.4865156   -3.9881013 
H    -7.2934093    3.1282858   -2.5755335 
H    -8.4920410    1.7896432   -4.3185765 
Bi   -2.7565133    0.3443353   -2.5663100 
C    -3.2759701    3.3641877   -1.8996275 
C    -1.1697164    3.1263670   -3.0185893 
C    -1.0310599    4.5190039   -2.9964776 
C    -3.1743391    4.7554890   -1.8912420 
C    -2.0244608    5.3283596   -2.4383854 
H    -0.4017944    2.5171769   -3.4940947 
H    -1.9091217    6.4119722   -2.4311964 
H    -3.9654520    5.3686707   -1.4611339 
S    -4.7445446    2.6287571   -1.2421767 
N    -4.1142435    1.4618805   -0.3759248 
O    -5.6190122    3.6322083   -0.6459553 
H     4.0433300   -0.7633389    0.5346567 
H     1.9517309    0.3965834   -0.1615992 
C     3.1105867   -0.9578458    1.0642456 
C     1.9420497   -0.3075736    0.6675499 
C     3.0844084   -1.8543295    2.1365096 
O    -1.6250600    0.3456358    1.9662105 
H     3.9984242   -2.3675069    2.4367747 
C     0.7562657   -0.5646478    1.3595595 
N    -1.4327296   -0.8826408   -0.2857800 
S    -0.7629432    0.1674238    0.8074158 
H     0.7022375   -2.4022340   -1.0494863 
C     1.8937342   -2.0917101    2.8298216 
O    -2.7371376   -2.3668402    1.3781697 
C     0.7198544   -1.4446121    2.4463346 
C     0.5938293   -3.2443109   -0.3736008 
H     2.5962123   -3.9575925   -0.7055773 
S    -2.0044215   -2.3697184    0.1183591 
C     1.6598220   -4.1183788   -0.1715915 
C    -0.5933581   -3.4432189    0.3351549 
H     1.8771492   -2.7851416    3.6704594 
O    -0.4486837    1.3462065    0.0002387 
C     1.5377889   -5.1834098    0.7248539 
H    -0.2143334   -1.6207954    2.9774220 
C    -0.7269787   -4.5007331    1.2400354 
H     2.3782432   -5.8596253    0.8842874 
O    -2.7358312   -2.8018407   -1.0771381 
C     0.3449226   -5.3741904    1.4276098 
H    -1.6521536   -4.6280482    1.8005406 
H     0.2494611   -6.1989713    2.1343389 
H     1.8159731   -3.4165320   -6.1952927 
H     2.4328720   -4.2688738   -4.7546403 
C     2.6362589   -3.4533861   -5.4638904 
H     3.5573841   -3.7060916   -6.0072503 
H     3.3347670   -0.0485912   -5.3406432 
H     4.0393270   -1.3134055   -6.3725887 
C     3.1427513   -1.0258998   -5.8042864 
C     2.8235597   -2.1070469   -4.7483438 
H     4.9160595   -2.5257971   -4.3025753 
C     4.0047011   -2.2333847   -3.7609544 
C     1.5735365   -1.6877095   -3.9699496 
H     3.7981049   -3.0004290   -3.0004708 
H     2.3078223   -0.9117021   -6.5104724 
H     0.3587360   -3.4224130   -4.4580434 
C     0.4198118   -2.4785291   -3.9184725 
C     1.5755227   -0.4746889   -3.2626875 
H     2.4506874    0.1758428   -3.2701450 
H     4.2074109   -1.2853853   -3.2443259 
C    -0.7092410   -2.1043459   -3.1699138 
C     0.4752303   -0.0542745   -2.5052173 
H    -1.5844599   -2.7459775   -3.1164362 
C    -0.6063457   -0.8984843   -2.5257152 
H     0.4968718    0.8675238   -1.9280089 
H    -7.4450897   -0.2657157   -5.2468671 
O    -2.1092606    0.3893091   -4.7258280 
S    -2.6293172    1.2717872   -5.8786913 
O    -3.3912493    2.4192876   -5.3883753 
O    -1.5053941    1.5655396   -6.7686463 
C    -3.7524984    0.1948286   -6.7354614 
C    -4.8851069    0.7382134   -7.3424043 
C    -5.7788308   -0.1080734   -7.9985789 
C    -5.5619482   -1.4929756   -8.0536597 
C    -4.4101248   -2.0127333   -7.4374934 
C    -3.5033994   -1.1805240   -6.7857830 
H    -2.6219574   -1.5967461   -6.2988114 
H    -6.6723706    0.3147520   -8.4612327 
H    -5.0809710    1.8077456   -7.2764157 
C    -6.5274104   -2.4014759   -8.7648293 
H    -4.2258353   -3.0884232   -7.4606010 
H    -5.1788277   -0.9596081   -4.5369723 
C    -4.9679115    0.5421994    0.2623615 
F    -4.6416915    0.4046836    1.5684830 
F    -4.8734718   -0.7074665   -0.2940007 
F    -6.3052471    0.8637588    0.2297491 
H    -0.1401665    4.9750099   -3.4295305 
H    -6.6837442   -3.3335995   -8.2044187 
H    -6.1368872   -2.6814781   -9.7561005 
H    -7.4990896   -1.9139699   -8.9152882 
