# Supplementary material for: Ligand-Controlled Chemodivergent Bismuth Catalysis
Source: J Am Chem Soc. 2025 Nov 7;147(46):42406–15. doi: 10.1021/jacs.5c11854 (PMC12636031; doi:10.1021/jacs.5c11854)
Supplement: Supplementary file 2 [file ja5c11854_si_002.zip › revised2-comp-chem-xyz-and-xlsx/xyz-files/ts2-n-Bi-5-OTs-5-membered.xyz]

98
Energy = -4443.321185233
N     1.8918436    0.5972267    0.4076012 
S     3.2654999    0.1787206    1.2407374 
S     1.4486239    2.1574524    0.2594432 
C     2.3076565    2.7637216   -1.1718383 
C     3.1508891    3.8678174   -1.0501632 
C     3.8158545    4.3344071   -2.1856883 
C     3.6340401    3.7002809   -3.4164986 
C     2.7790089    2.5968007   -3.5243061 
C     2.1111017    2.1232364   -2.3989412 
H     1.4521513    1.2605622   -2.4751296 
H     3.2858677    4.3462310   -0.0821118 
H     2.6377484    2.1045807   -4.4865923 
H     4.4833033    5.1922955   -2.1038945 
H     4.1624553    4.0641506   -4.2982101 
C     4.5600011    1.1378236    0.4915940 
C     5.1419847    2.1856739    1.2073906 
C     4.9551071    0.8310332   -0.8154745 
C     6.1520510    2.9353260    0.6014535 
C     6.5552260    2.6421118   -0.7038379 
C     5.9567101    1.5934872   -1.4115512 
H     4.4828373    0.0109420   -1.3536575 
H     6.6189356    3.7543167    1.1491785 
H     4.8045177    2.4062330    2.2187027 
H     7.3371176    3.2372840   -1.1767131 
H     6.2706879    1.3709172   -2.4312812 
O     3.1751056    0.5414591    2.6497877 
O     3.4901418   -1.2242171    0.9123531 
O     1.7654068    3.0171975    1.3904556 
O     0.0182284    2.0907124   -0.1256601 
Bi   -0.9245332   -0.3235156   -0.6503089 
C    -1.5231806    0.1325595   -2.8259216 
C    -2.1762019   -2.2238104   -0.6701040 
C    -2.0798548   -3.0269098   -1.8058631 
C    -2.8263740   -4.1890680   -1.9947658 
C    -3.0430693   -2.6230902    0.3441117 
C    -3.7909381   -3.7990158    0.1958350 
C    -3.6890107   -4.5723467   -0.9646507 
H    -2.7274364   -4.7810524   -2.9042207 
H    -4.2789759   -5.4825179   -1.0701385 
C    -1.5416772   -0.9637965   -3.6898444 
C    -1.9363791    1.3787909   -3.2726416 
C    -2.3644507    1.5084258   -4.6034287 
C    -1.9832549   -0.8533105   -5.0079729 
C    -2.3904346    0.4049745   -5.4597519 
H    -1.9441562    2.2394255   -2.6036547 
H    -2.7252985    0.5211597   -6.4903185 
H    -1.9911746   -1.7237228   -5.6638014 
S    -0.9440501   -2.5303287   -3.0715601 
N     0.3247890   -2.1799106   -2.1645060 
O    -0.8431616   -3.5033169   -4.1519579 
C     1.5429899   -1.8891578   -2.7985256 
H    -3.1515931   -2.0218989    1.2470014 
F     2.0897229   -2.9710773   -3.4299830 
F     2.4325707   -1.4755338   -1.8697943 
F     1.4841323   -0.8981197   -3.7585990 
H    -2.6826732    2.4860291   -4.9673021 
H    -4.4659706   -4.1110978    0.9935435 
O    -4.8135622    1.8106547    0.5920257 
S    -3.3612072    1.9437453    0.4736976 
O    -2.8643332    2.9101504   -0.5013675 
O    -2.8045373    0.5244936    0.2109389 
C    -2.7125860    2.3549957    2.0724767 
C    -1.6934782    3.3011596    2.1931963 
C    -1.1323286    3.5377160    3.4470769 
C    -1.5818376    2.8513076    4.5866612 
C    -2.6242651    1.9215941    4.4379906 
C    -3.1892135    1.6649442    3.1911671 
H    -3.9858254    0.9286682    3.0873540 
H    -0.3200780    4.2602400    3.5384913 
H    -1.3276292    3.8195701    1.3102352 
H    -2.9929906    1.3827874    5.3126829 
C    -0.9687295    3.1173181    5.9342022 
C     0.2796746   -0.7221049    1.4821595 
H    -1.2252163    2.3300879    6.6545782 
H    -1.3299523    4.0740974    6.3430431 
H     0.1256538    3.1887049    5.8653084 
C    -0.1559107    0.0255299    2.5458411 
C    -0.2968670   -0.6741192    3.7540458 
C     0.0058546   -2.0352032    3.8651065 
C     0.4814054   -2.7015429    2.7237462 
C     0.6418332   -2.0516225    1.4951564 
H    -0.3735867    1.0889024    2.4876137 
H     0.7247209   -3.7642595    2.7574072 
H     1.0074253   -2.5853075    0.6212028 
C    -0.1649766   -2.8062664    5.1771011 
H    -0.6531260   -0.1061084    4.6107634 
C    -1.2143326   -3.9194502    4.9602027 
C    -0.6400689   -1.8996143    6.3231589 
C     1.1853326   -3.4386454    5.5775791 
H    -2.1806792   -3.4920310    4.6557033 
H    -1.3646605   -4.4806512    5.8942919 
H    -0.8947418   -4.6290488    4.1847048 
H     0.0769242   -1.0911827    6.5272884 
H    -0.7412747   -2.4961576    7.2405646 
H    -1.6211094   -1.4505957    6.1098754 
H     1.9488104   -2.6629017    5.7342194 
H     1.5545786   -4.1310788    4.8087704 
H     1.0710912   -4.0040556    6.5140848 
