# Supplementary material for: Ligand-Controlled Chemodivergent Bismuth Catalysis
Source: J Am Chem Soc. 2025 Nov 7;147(46):42406–15. doi: 10.1021/jacs.5c11854 (PMC12636031; doi:10.1021/jacs.5c11854)
Supplement: Supplementary file 2 [file ja5c11854_si_002.zip › revised2-comp-chem-xyz-and-xlsx/xyz-files/ts2-n-c1.xyz]

83
Energy = -3757.327894677
O    -2.7276177   -3.7587066    0.2598962 
S    -2.1219966   -2.7392944    1.1022256 
C    -0.7462285   -1.9608281    0.2924452 
C    -0.4428639   -2.2159407   -1.0439685 
C     0.7118969   -1.6337521   -1.5741402 
C     1.5226745   -0.8190299   -0.7778322 
H     2.4244741   -0.3758005   -1.2015714 
C     1.1863727   -0.5577733    0.5572067 
C     0.0382543   -1.1295576    1.0963289 
Bi   -0.7617918   -0.6771732    3.1699058 
O    -0.2872408    1.5250421    2.9383292 
C    -0.6556700    2.1609506    1.8667681 
C    -0.1326035    3.6345616    1.9007826 
F    -0.5132983    4.2733171    3.0363156 
F     1.2265605    3.6512201    1.8542565 
F    -0.5890736    4.3498888    0.8530746 
O    -1.2967892    1.7565004    0.9090576 
C    -2.9246351   -0.5049404    2.4329663 
C    -3.8049364    0.4945431    2.8134531 
C    -5.0621278    0.5519923    2.1934597 
H    -5.7674630    1.3300973    2.4872242 
C    -5.4143286   -0.3698305    1.2037113 
C    -4.5232258   -1.3758448    0.8210186 
C    -3.2836973   -1.4375920    1.4591832 
O    -1.5843066   -3.1108992    2.4368434 
H    -1.0785060   -2.8649210   -1.6460429 
H     0.9824202   -1.8244670   -2.6125259 
H     1.8238670    0.0919840    1.1584281 
H    -3.5362331    1.2311331    3.5712020 
H    -6.3932418   -0.3107577    0.7283484 
H    -4.7872060   -2.1086444    0.0583798 
O     1.1461015   -1.5433590    8.7693178 
O    -1.5438713   -2.1998263    7.7148549 
S     1.3624274   -0.6828550    7.6116861 
C    -4.1114412    1.2378241    6.7480500 
C    -3.5374462    2.3668548    6.1532107 
C    -0.2605522    1.1062087    8.9095735 
C    -3.3765072    0.0594521    6.8805450 
C    -2.2226058    2.3224968    5.6857995 
C     0.8115706    0.9533308    8.0253461 
C    -0.7747310    2.3841196    9.1304604 
H    -5.1377187    1.2745986    7.1136634 
H    -4.1165261    3.2856552    6.0593017 
H    -0.6878195    0.2382508    9.4101865 
C    -1.4781472    1.1493773    5.8150053 
C    -2.0609539    0.0280967    6.4107724 
C     1.3881643    2.0488372    7.3771998 
C    -0.2188456    3.4873738    8.4759171 
C     0.8661648    3.3218966    7.6091489 
H    -1.6140468    2.5170098    9.8131289 
O     2.7050496   -0.5972066    7.0573431 
S    -1.1602593   -1.5080192    6.4930835 
H    -3.8157077   -0.8209423    7.3482611 
H    -1.7654514    3.2026344    5.2361816 
H     2.2342520    1.9029453    6.7066422 
H    -0.6299452    4.4828602    8.6458029 
H    -0.4323777    1.1374870    5.5176077 
H     1.3074647    4.1852972    7.1108072 
N     0.4033703   -1.1530419    6.3490768 
O    -1.4858345   -2.2223588    5.2331544 
C     1.4348735   -0.9842169    4.2929190 
C     1.8906538   -2.2634878    4.0794028 
C     2.1669608    0.1749432    4.1736681 
C     3.4885308    0.0141346    3.7396248 
C     4.0358307   -1.2485954    3.4637348 
C     3.2203169   -2.3734275    3.6450333 
H     3.5987813   -3.3774765    3.4590145 
H     1.2750662   -3.1482755    4.2292876 
H     1.7588709    1.1666353    4.3501104 
H     4.0831826    0.9191684    3.6098770 
C     5.4802041   -1.3521081    2.9653762 
C     6.4241590   -0.6903744    3.9925948 
H     7.4644903   -0.7582872    3.6421242 
H     6.3555116   -1.1942891    4.9675147 
H     6.1869577    0.3722088    4.1397470 
C     5.5872250   -0.6137506    1.6120224 
C     5.9212719   -2.8099288    2.7631603 
H     5.3111214    0.4457439    1.7045811 
H     4.9277443   -1.0753215    0.8627733 
H     6.6202751   -0.6640656    1.2376420 
H     5.8838525   -3.3819318    3.7018108 
H     6.9589130   -2.8276215    2.4014562 
H     5.2997723   -3.3259891    2.0170657 
