# Supplementary material for: Ligand-Controlled Chemodivergent Bismuth Catalysis
Source: J Am Chem Soc. 2025 Nov 7;147(46):42406–15. doi: 10.1021/jacs.5c11854 (PMC12636031; doi:10.1021/jacs.5c11854)
Supplement: Supplementary file 2 [file ja5c11854_si_002.zip › revised2-comp-chem-xyz-and-xlsx/xyz-files/ts2-n-c2.xyz]

83
Energy = -3757.328130085
O     1.9756638    6.1653631   -0.3449040 
S     1.8584489    4.7225092   -0.4881952 
C     0.6741689    4.2864617   -1.7433483 
C     0.1544157    5.2420092   -2.6162143 
C    -0.7820869    4.8228290   -3.5654106 
C    -1.1686947    3.4812630   -3.6348542 
H    -1.9010123    3.1658634   -4.3789997 
C    -0.6268846    2.5296328   -2.7569052 
C     0.2999431    2.9424883   -1.8093847 
Bi    1.3892035    1.5592631   -0.3511268 
O    -1.0274160    0.2888181   -0.1740063 
C    -1.2120233    0.9216219    0.8937169 
C    -2.5039156    0.5442113    1.6866475 
F    -2.4679432   -0.7677356    2.0445296 
F    -2.6642706    1.2697258    2.8142447 
F    -3.6091732    0.7275503    0.9176892 
O    -0.4701841    1.8075399    1.4009452 
C     3.4185200    2.5802803   -0.9410522 
C     4.5973836    1.9412804   -1.3204529 
C     5.6895150    2.6981897   -1.7708640 
H     6.6104441    2.1897382   -2.0600728 
C     5.6127974    4.0913511   -1.8548217 
C     4.4397640    4.7527113   -1.4814842 
C     3.3770558    3.9767958   -1.0199612 
O     1.4498915    3.9074671    0.6932621 
H     0.4644803    6.2847061   -2.5464798 
H    -1.2136863    5.5509100   -4.2521070 
H    -0.9379612    1.4868609   -2.8213268 
H     4.6851387    0.8565894   -1.2656917 
H     6.4684645    4.6673309   -2.2071985 
H     4.3588579    5.8384942   -1.5333924 
O     4.7060915   -2.9518632   -1.1270464 
O     3.4715096   -1.2000435   -3.0988587 
S     4.3060536   -2.0758410   -0.0296432 
C    -0.5903361   -3.6995254   -1.5225750 
C    -0.0899358   -4.8799057   -2.0833131 
C     4.0057234   -3.0065784    2.5311435 
C     0.1723163   -2.5327670   -1.5469751 
C     1.1693089   -4.8966756   -2.6906179 
C     3.5429828   -3.0844295    1.2177938 
C     3.4393395   -3.8459053    3.4927058 
H    -1.5811552   -3.6863646   -1.0684284 
H    -0.6895383   -5.7899857   -2.0540722 
H     4.7948001   -2.3042250    2.7914519 
C     1.9483196   -3.7386761   -2.7231411 
C     1.4398344   -2.5755695   -2.1382688 
C     2.5357656   -3.9822390    0.8472862 
C     2.4158788   -4.7285217    3.1440813 
C     1.9641156   -4.7961723    1.8212666 
H     3.8024568   -3.8085824    4.5193651 
O     5.3175387   -1.2472186    0.6089332 
S     2.4810096   -1.1509358   -2.0409827 
H    -0.2201796   -1.6049647   -1.1305874 
H     1.5514303   -5.8142971   -3.1376692 
H     2.2062731   -4.0493083   -0.1870334 
H     1.9718782   -5.3736196    3.9027385 
H     2.9360591   -3.7378679   -3.1796063 
H     1.1712131   -5.4919035    1.5466514 
N     3.1074464   -1.0342238   -0.5506390 
O     1.5564243    0.0297838   -2.1123916 
C     2.1125293   -0.2456997    1.2926824 
C     3.0592209    0.3622937    2.0851286 
C     1.1302969   -1.1067937    1.7144237 
C     1.0389354   -1.2960624    3.1012071 
C     1.9113576   -0.6636139    3.9956860 
C     2.9204880    0.1538791    3.4630091 
H     3.6265572    0.6676623    4.1156279 
H     3.8459428    1.0045763    1.6922336 
H     0.4420938   -1.6074912    1.0398086 
H     0.2611825   -1.9683719    3.4586600 
C     1.7584099   -0.8002375    5.5138480 
C     3.1245458   -1.0618035    6.1796115 
H     2.9934859   -1.1560057    7.2672449 
H     3.8364563   -0.2447841    6.0016761 
H     3.5731834   -1.9932704    5.8088298 
C     0.8050806   -1.9441822    5.8952405 
C     1.1801599    0.5310515    6.0475691 
H     1.1485839   -2.9077737    5.4923621 
H    -0.2187173   -1.7648144    5.5373020 
H     0.7600938   -2.0312614    6.9898306 
H     1.8523034    1.3726437    5.8277146 
H     1.0456417    0.4738053    7.1380963 
H     0.2039937    0.7451375    5.5890779 
