# Supplementary material for: Ligand-Controlled Chemodivergent Bismuth Catalysis
Source: J Am Chem Soc. 2025 Nov 7;147(46):42406–15. doi: 10.1021/jacs.5c11854 (PMC12636031; doi:10.1021/jacs.5c11854)
Supplement: Supplementary file 2 [file ja5c11854_si_002.zip › revised2-comp-chem-xyz-and-xlsx/xyz-files/ts2-n-c3.xyz]

83
Energy = -3757.333571372
O    -0.9253888    2.7900145   -0.3913929 
S    -2.4049955    2.9447927   -0.3906797 
C    -2.9615918    1.8163520   -1.6453115 
C    -3.9933225    2.1463793   -2.5240226 
C    -4.3504243    1.2081877   -3.4962379 
C    -3.6946251   -0.0247916   -3.5652984 
H    -3.9822739   -0.7494238   -4.3279908 
C    -2.6687525   -0.3462448   -2.6636883 
C    -2.3041535    0.5853470   -1.7001753 
Bi   -0.7791999    0.1984672   -0.0451311 
O    -1.6952792   -1.9239244    0.0938296 
C    -1.1948566   -2.3703033    1.1880204 
C    -1.8112009   -3.7133872    1.6811017 
F    -0.9234719   -4.4317519    2.3990114 
F    -2.8652963   -3.4229056    2.4940647 
F    -2.2668877   -4.4842604    0.6748816 
O    -0.3552603   -1.8037317    1.8994334 
C    -2.2527135    1.0312862    1.5213238 
C    -2.5924588    0.4384274    2.7338534 
C    -3.5878789    1.0173563    3.5353968 
H    -3.8454404    0.5515169    4.4873734 
C    -4.2491048    2.1792971    3.1301109 
C    -3.9190691    2.7875856    1.9162557 
C    -2.9167052    2.2043685    1.1423853 
O    -2.9848574    4.2670575   -0.5680023 
H    -4.4915868    3.1134810   -2.4572387 
H    -5.1441220    1.4441397   -4.2049785 
H    -2.1692870   -1.3129551   -2.7248735 
H    -2.0878277   -0.4646012    3.0755921 
H    -5.0211757    2.6189922    3.7613632 
H    -4.4165920    3.6988495    1.5843307 
O     3.2970881   -1.7355258    1.8472042 
O     2.7938744   -1.6069139   -2.7836609 
S     3.5795704   -1.5773072    0.4261742 
C     0.7222240   -5.3117739   -0.3765594 
C     0.2283475   -5.9190301   -1.5329097 
C     5.1858522    0.4360915    1.3694712 
C     1.1807640   -3.9930463   -0.4145018 
C     0.1939696   -5.2114822   -2.7393993 
C     4.6460709   -0.1673539    0.2336700 
C     6.0805261    1.4957846    1.2083600 
H     0.7480121   -5.8625720    0.5633385 
H    -0.1325125   -6.9473466   -1.4954442 
H     4.9116931    0.0767232    2.3595015 
C     0.6630448   -3.8998286   -2.7954901 
C     1.1534676   -3.3049182   -1.6274558 
C     4.9670782    0.2725747   -1.0544897 
C     6.4115113    1.9468220   -0.0709309 
C     5.8512932    1.3393578   -1.2002728 
H     6.5175612    1.9686590    2.0880889 
O     4.1903869   -2.7070574   -0.2752888 
S     1.7421332   -1.6302038   -1.7712589 
H     1.5532150   -3.5114976    0.4876780 
H    -0.1941533   -5.6833892   -3.6424563 
H     4.5253855   -0.2095066   -1.9267979 
H     7.1067713    2.7781832   -0.1917666 
H     0.6484734   -3.3479390   -3.7353782 
H     6.1054737    1.6972171   -2.1983540 
N     2.1679895   -1.1498320   -0.2964320 
O     0.5605198   -0.7979074   -2.1093645 
C     1.5294181    0.9047678    0.5112355 
C     2.0239556    1.8373943   -0.3733351 
C     1.6556384    0.9234416    1.8785614 
C     2.2815806    2.0614044    2.4122453 
C     2.7579768    3.0980839    1.5992718 
C     2.6310374    2.9547563    0.2082085 
H     2.9989012    3.7256446   -0.4684731 
H     1.9287027    1.7471021   -1.4529214 
H     1.2859593    0.1264513    2.5198546 
H     2.3690576    2.1121820    3.4964749 
C     3.3160744    4.3961063    2.1933266 
C     4.5557274    4.8832775    1.4187687 
H     4.9071717    5.8318219    1.8498389 
H     4.3415172    5.0631076    0.3568881 
H     5.3725446    4.1533032    1.4820266 
C     3.7070763    4.2308847    3.6712765 
C     2.2012087    5.4635788    2.0849570 
H     4.1440751    5.1697391    4.0395897 
H     4.4541736    3.4344352    3.8027232 
H     2.8404446    4.0007908    4.3067058 
H     2.5477158    6.4153983    2.5149612 
H     1.2994317    5.1449856    2.6274998 
H     1.9233361    5.6393434    1.0359604 
