# Supplementary material for: Ligand-Controlled Chemodivergent Bismuth Catalysis
Source: J Am Chem Soc. 2025 Nov 7;147(46):42406–15. doi: 10.1021/jacs.5c11854 (PMC12636031; doi:10.1021/jacs.5c11854)
Supplement: Supplementary file 2 [file ja5c11854_si_002.zip › revised2-comp-chem-xyz-and-xlsx/xyz-files/ts2-n-c4.xyz]

83
Energy = -3757.321958940
O     5.3500624    0.2665892    2.0851953 
S     4.0935033    0.5488931    1.3973227 
C     3.8312144   -0.6848243    0.1342695 
C     4.8179316   -1.6484481   -0.0818078 
C     4.6781695   -2.5241394   -1.1613166 
C     3.5691171   -2.4282021   -2.0034093 
H     3.4729720   -3.1000588   -2.8566111 
C     2.5715545   -1.4758004   -1.7597030 
C     2.7000322   -0.5988662   -0.6850647 
Bi    0.9081579    0.6755130   -0.0720651 
O     1.5142113    2.7929356   -0.8511338 
C     1.2796300    2.6449874   -2.1033464 
C     1.6097552    3.9180312   -2.9462968 
F     2.9440090    4.1572798   -2.9186849 
F     1.2369556    3.7744297   -4.2314977 
F     0.9775006    5.0042759   -2.4431507 
O     0.8497097    1.6300451   -2.6680135 
C     1.4391543    0.6446877    2.1377058 
C     0.4039097    0.6281910    3.0699527 
C     0.6841495    0.3513001    4.4148163 
H    -0.1256824    0.3472454    5.1451383 
C     1.9906652    0.0753839    4.8216732 
C     3.0354223    0.0893867    3.8932604 
C     2.7471528    0.3831450    2.5598642 
O     3.9010407    1.8470812    0.7418697 
H     5.6856796   -1.6972032    0.5756229 
H     5.4446518   -3.2764007   -1.3474670 
H     1.7013559   -1.4337439   -2.4151009 
H    -0.6223428    0.8163540    2.7518853 
H     2.2032820   -0.1476900    5.8671471 
H     4.0621250   -0.1124284    4.1973875 
O    -4.5912047   -0.3571891    1.8887254 
O    -2.5018815    1.3272153   -1.2906289 
S    -3.5983546   -0.9468818    0.9888023 
C    -4.8564392    3.5426361    2.5524383 
C    -6.0096938    3.6467742    1.7656104 
C    -3.0396705   -3.6123344    1.2142344 
C    -3.7312562    2.8876383    2.0571053 
C    -6.0428767    3.1038201    0.4768872 
C    -2.8951291   -2.3565561    1.8012399 
C    -2.5294424   -4.7274802    1.8822730 
H    -4.8350716    3.9721156    3.5541293 
H    -6.8888518    4.1573389    2.1602332 
H    -3.5358162   -3.7083232    0.2498984 
C    -4.9237869    2.4467418   -0.0335852 
C    -3.7821490    2.3503757    0.7664558 
C    -2.2614882   -2.1882166    3.0371857 
C    -1.8715613   -4.5746513    3.1044375 
C    -1.7375137   -3.3062045    3.6819996 
H    -2.6424286   -5.7186976    1.4433711 
O    -4.0624041   -1.3422306   -0.3387193 
S    -2.3745787    1.4794093    0.1555026 
H    -2.8277292    2.7966232    2.6586602 
H    -6.9421497    3.1924930   -0.1329065 
H    -2.1760747   -1.1972815    3.4805845 
H    -1.4632801   -5.4475545    3.6145456 
H    -4.9304582    2.0145955   -1.0330087 
H    -1.2284809   -3.1912106    4.6390747 
N    -2.2644762    0.0468659    0.9455943 
O    -1.1684659    2.2029673    0.6286147 
C    -0.5940303   -1.2127413   -0.1889429 
C    -1.0775063   -1.5908208   -1.4282405 
C    -0.0156679   -2.0718105    0.7304789 
C     0.1895966   -3.3962596    0.3185463 
C    -0.2341772   -3.8442124   -0.9352523 
C    -0.8750693   -2.9233267   -1.7881289 
H    -1.2194637   -3.2331794   -2.7754762 
H    -1.5582782   -0.8867563   -2.1036373 
H     0.2909934   -1.7572854    1.7260402 
H     0.6701711   -4.0691263    1.0255660 
C    -0.0410358   -5.2896908   -1.3968779 
C     0.8504267   -5.2924693   -2.6586787 
H     1.8485105   -4.8937817   -2.4296167 
H     0.4157797   -4.6878289   -3.4662601 
H     0.9683682   -6.3213609   -3.0289046 
C    -1.4151480   -5.9045590   -1.7410898 
C     0.6307582   -6.1556277   -0.3207908 
H    -2.0727941   -5.9156824   -0.8611194 
H    -1.2831812   -6.9416117   -2.0820613 
H    -1.9237644   -5.3485511   -2.5402932 
H     1.6247200   -5.7716823   -0.0493220 
H     0.7616561   -7.1767103   -0.7052446 
H     0.0219519   -6.2176570    0.5926575 
