# Supplementary material for: Ligand-Controlled Chemodivergent Bismuth Catalysis
Source: J Am Chem Soc. 2025 Nov 7;147(46):42406–15. doi: 10.1021/jacs.5c11854 (PMC12636031; doi:10.1021/jacs.5c11854)
Supplement: Supplementary file 2 [file ja5c11854_si_002.zip › revised2-comp-chem-xyz-and-xlsx/xyz-files/ts2-n-outer-sphere.xyz]

83
Energy = -3757.330665054
O     0.0651306    1.6760541    2.4678490 
S    -1.2318096    1.8226823    3.1890955 
C    -2.4163273    2.1039990    1.8968946 
C    -3.4210160    3.0606547    2.0273682 
C    -4.2894895    3.2404109    0.9471969 
C    -4.1486480    2.4633146   -0.2062648 
H    -4.8324894    2.6107199   -1.0430375 
C    -3.1406896    1.4930252   -0.3034486 
C    -2.2566331    1.3077529    0.7568067 
Bi   -0.5448908   -0.1940026    0.8396412 
O    -0.3903474   -2.9760517    0.3547989 
C    -1.2377914   -2.6457930   -0.4796595 
C    -1.8214160   -3.7164804   -1.4462193 
F    -2.9620489   -4.2221505   -0.8956013 
F    -2.1393867   -3.2080856   -2.6537588 
F    -0.9642352   -4.7382473   -1.6290135 
O    -1.7685105   -1.4774505   -0.6063713 
C    -1.3356577   -0.8775692    2.8919192 
C    -1.5838322   -2.1861165    3.2689807 
C    -2.0977751   -2.4229848    4.5544571 
H    -2.2940708   -3.4492709    4.8665712 
C    -2.3519134   -1.3660985    5.4318982 
C    -2.1090353   -0.0462835    5.0420515 
C    -1.5928042    0.1788337    3.7659531 
O    -1.3355316    2.7963115    4.2623016 
H    -3.5135786    3.6546214    2.9365134 
H    -5.0775514    3.9907972    1.0087213 
H    -3.0590526    0.8912028   -1.2085443 
H    -1.3752464   -3.0187743    2.5979009 
H    -2.7415582   -1.5677936    6.4294581 
H    -2.3033206    0.7905871    5.7130425 
O     2.5219058   -3.4045602   -1.6072884 
O     4.0301199    0.5753238   -0.3694792 
S     2.0693209   -2.0660815   -1.9684114 
C     2.8335470    0.7867905    3.7938346 
C     2.1299775   -0.2484694    4.4123835 
C     4.4551334   -2.0209620   -3.3383099 
C     3.2196700    0.6731126    2.4563732 
C     1.8025197   -1.4048319    3.6968422 
C     3.2292902   -1.3842760   -3.1365929 
C     5.3808483   -1.4450343   -4.2118387 
H     3.0826084    1.6899896    4.3508303 
H     1.8339929   -0.1556106    5.4575436 
H     4.6781262   -2.9487026   -2.8141450 
C     2.1710511   -1.5278332    2.3574685 
C     2.8789904   -0.4816649    1.7493420 
C     2.9134506   -0.1866603   -3.7852222 
C     5.0788768   -0.2470304   -4.8653071 
C     3.8454566    0.3797258   -4.6526553 
H     6.3407225   -1.9345343   -4.3797801 
O     0.7241701   -1.9537226   -2.5340448 
S     3.4788464   -0.7006548    0.0838359 
H     3.7833161    1.4663149    1.9663871 
H     1.2579434   -2.2137909    4.1822377 
H     1.9534854    0.2963699   -3.6107618 
H     5.8057424    0.2006354   -5.5441066 
H     1.9244041   -2.4254608    1.7902174 
H     3.6104425    1.3120444   -5.1670511 
N     2.0776677   -1.0498556   -0.6861101 
O     4.4030176   -1.8374575    0.0955251 
C     0.6992595    0.9633386   -0.9303721 
C    -0.0199610    0.8697176   -2.0949446 
C     1.4184208    2.0452394   -0.4857512 
C     1.3830019    3.1697856   -1.3204941 
C     0.6712737    3.1826496   -2.5304777 
C    -0.0285753    2.0250701   -2.8940232 
H    -0.6030104    1.9792455   -3.8181797 
H    -0.5445848   -0.0309521   -2.4031860 
H     1.9662827    2.0692301    0.4513905 
H     1.9284610    4.0505888   -0.9818778 
C     0.6234110    4.4530184   -3.3856899 
C    -0.3759733    5.4279501   -2.7212111 
H    -0.4524596    6.3514710   -3.3144247 
H    -0.0516979    5.6962523   -1.7056553 
H    -1.3761227    4.9764515   -2.6534898 
C     0.1553751    4.1577599   -4.8211982 
C     2.0145348    5.1145838   -3.4577738 
H     0.7808072    3.3904898   -5.3004580 
H     0.2247397    5.0751090   -5.4224014 
H    -0.8904793    3.8215693   -4.8540159 
H     2.7545528    4.4313328   -3.8995115 
H     2.3814563    5.4253915   -2.4706393 
H     1.9612483    6.0140556   -4.0876887 
