# Supplementary material for: Ligand-Controlled Chemodivergent Bismuth Catalysis
Source: J Am Chem Soc. 2025 Nov 7;147(46):42406–15. doi: 10.1021/jacs.5c11854 (PMC12636031; doi:10.1021/jacs.5c11854)
Supplement: Supplementary file 2 [file ja5c11854_si_002.zip › revised2-comp-chem-xyz-and-xlsx/xyz-files/ts2-o-3-membered.xyz]

83
Energy = -3757.324409923
N     2.2945224   -0.8321051    0.0550946 
S     3.3305765   -1.6814818    0.9772130 
S     2.2038942   -1.0508698   -1.5154212 
C     3.5346055   -0.1578219   -2.2893333 
C     3.8463398   -0.4581326   -3.6198847 
C     4.8744983    0.2469472   -4.2459942 
C     5.5765673    1.2342932   -3.5453247 
C     5.2535761    1.5205186   -2.2148582 
C     4.2248057    0.8256081   -1.5780761 
H     3.9542405    1.0375957   -0.5464328 
H     3.3002829   -1.2369548   -4.1515687 
H     5.8060338    2.2862554   -1.6694892 
H     5.1310840    0.0213818   -5.2814728 
H     6.3812291    1.7808229   -4.0385797 
C     2.4069316   -3.1324603    1.4571699 
C     1.6835447   -3.1071596    2.6524644 
C     2.3708536   -4.2444166    0.6108388 
C     0.8992185   -4.2098394    2.9989318 
C     0.8516542   -5.3264215    2.1582857 
C     1.5897333   -5.3434207    0.9698249 
H     2.9368674   -4.2415115   -0.3184486 
H     0.3314401   -4.1996187    3.9298426 
H     1.7453438   -2.2338882    3.2992099 
H     0.2425860   -6.1883247    2.4335295 
H     1.5577335   -6.2170177    0.3181671 
O     4.5155449   -2.1272626    0.2379524 
O     3.5430664   -0.8860250    2.1822979 
O     0.9623240   -0.2917570   -1.9211487 
O     2.2296284   -2.4275542   -2.0041049 
Bi   -0.6193972    1.1090284   -0.0320303 
C     0.3384347    0.8986211    2.0064566 
C    -0.9075281    3.3607278    0.3725033 
C     0.2116601    3.9878602    0.9241533 
C     0.1643379    5.3112737    1.3604842 
C    -2.0977582    4.0549445    0.2205553 
C    -2.1522794    5.3931960    0.6444853 
C    -1.0350562    6.0133155    1.2087040 
H     1.0473130    5.7812205    1.7940248 
H    -1.0929069    7.0533380    1.5293069 
C     1.3399699    1.8282604    2.3019993 
C    -0.0468670   -0.0056281    2.9908862 
C     0.5915114    0.0218055    4.2391577 
C     1.9785958    1.8789760    3.5381251 
C     1.6023776    0.9466536    4.5081856 
H    -0.8479411   -0.7222618    2.8115099 
H     2.0937531    0.9524622    5.4809154 
H     2.7489587    2.6239236    3.7359936 
S     1.7014712    3.0181839    1.0361324 
O     1.7060369    2.2491371   -0.2356295 
O     2.8503607    3.8402625    1.3781943 
H    -2.9764240    3.5848233   -0.2204467 
O    -2.5651065    0.5331181    1.0677447 
C    -3.4921673    0.6771661    0.1906750 
C    -4.8918092    0.1315092    0.6035472 
F    -5.8303647    1.1014348    0.4810085 
F    -4.9298860   -0.3265627    1.8712794 
F    -5.2402841   -0.8909239   -0.2188782 
O    -3.3758459    1.1796317   -0.9338884 
C    -0.8776032   -1.1866710   -0.9936863 
C    -0.6026383   -2.0617949    0.0266329 
C    -1.7507156   -1.3482416   -2.0342484 
C    -1.3877065   -3.2199117    0.0337417 
C    -2.3423659   -3.4788460   -0.9611035 
C    -2.5074986   -2.5332609   -1.9819247 
H    -1.8864703   -0.6270289   -2.8359207 
H    -1.2181103   -3.9215119    0.8507871 
H     0.1551735   -1.8875295    0.7853346 
C    -3.1537025   -4.7759767   -0.8992949 
H    -3.2320631   -2.6874456   -2.7801161 
C    -4.1200525   -4.9131473   -2.0853407 
C    -3.9720849   -4.7865930    0.4109250 
C    -2.1831561   -5.9773883   -0.9119862 
H    -4.6711281   -5.8598302   -1.9969249 
H    -3.5867386   -4.9251927   -3.0469601 
H    -4.8585086   -4.0986601   -2.1078558 
H    -1.4940311   -5.9535078   -0.0568638 
H    -1.5818002   -5.9851530   -1.8323148 
H    -2.7513261   -6.9175840   -0.8615129 
H    -4.6669125   -3.9354432    0.4464512 
H    -3.3225095   -4.7334128    1.2955653 
H    -4.5595212   -5.7140453    0.4769454 
H     0.2879119   -0.6867920    5.0107448 
H    -3.0828851    5.9495805    0.5274469 
