# Supplementary material for: Ligand-Controlled Chemodivergent Bismuth Catalysis
Source: J Am Chem Soc. 2025 Nov 7;147(46):42406–15. doi: 10.1021/jacs.5c11854 (PMC12636031; doi:10.1021/jacs.5c11854)
Supplement: Supplementary file 2 [file ja5c11854_si_002.zip › revised2-comp-chem-xyz-and-xlsx/xyz-files/ts2-o-7-membered.xyz]

83
Energy = -3757.335009008
O    -2.5462988    0.1196800    1.4035767 
S    -3.1086135   -1.1925828    1.8186653 
C    -3.1730118   -2.1352611    0.3109150 
C    -4.2611692   -2.9563168    0.0212782 
C    -4.2702145   -3.6307539   -1.2024347 
C    -3.2090730   -3.4834732   -2.0989816 
H    -3.2284408   -4.0081356   -3.0549152 
C    -2.1123922   -2.6644199   -1.7883514 
C    -2.1018153   -1.9969023   -0.5720884 
Bi   -0.3820567   -0.6927523    0.2066101 
O     1.3058008   -2.2441823   -0.1814626 
C     1.5713501   -2.0963247   -1.4271655 
C     2.8025502   -2.8981205   -1.9451473 
F     3.5588262   -2.1322330   -2.7654479 
F     3.5957098   -3.3470920   -0.9501874 
F     2.3767812   -3.9750690   -2.6576818 
O     0.9450374   -1.4015049   -2.2376083 
C    -0.5133027   -1.7727805    2.2295295 
C     0.5584172   -2.3398911    2.9177056 
C     0.3269214   -3.0473731    4.1065922 
H     1.1706191   -3.4806021    4.6454523 
C    -0.9693558   -3.2091554    4.6045553 
C    -2.0587239   -2.6640534    3.9191173 
C    -1.7991567   -1.9444916    2.7540413 
O    -4.3787709   -1.2389084    2.5251210 
H    -5.0860962   -3.0488298    0.7275052 
H    -5.1171770   -4.2667557   -1.4593721 
H    -1.2920615   -2.5543315   -2.4973230 
H     1.5756948   -2.2492660    2.5361194 
H    -1.1357191   -3.7633993    5.5282663 
H    -3.0781691   -2.7849217    4.2854962 
O    -1.0239165    4.2705494    1.4952284 
O    -0.9030966    1.1981943   -1.8413282 
S    -0.5665426    3.4085877    0.4094869 
C    -5.0928837   -0.1473110   -1.7983101 
C    -5.8505304    0.3318401   -0.7241192 
C     2.0009857    4.2527313    0.7034233 
C    -3.8867426    0.4645586   -2.1307460 
C    -5.4085556    1.4327425    0.0118712 
C     0.9648854    4.0518595   -0.2165066 
C     3.2419062    4.6753817    0.2350051 
H    -5.4379377   -1.0059011   -2.3736090 
H    -6.7885386   -0.1576896   -0.4603902 
H     1.8416692    4.0715576    1.7658197 
C    -4.2034637    2.0589197   -0.3142561 
C    -3.4535329    1.5635409   -1.3789234 
C     1.1420665    4.2787718   -1.5808991 
C     3.4391826    4.8970219   -1.1327605 
C     2.3919062    4.7060069   -2.0360414 
H     4.0578252    4.8316159    0.9404181 
O    -0.2323620    2.0088123    0.8842786 
S    -1.8991964    2.2887162   -1.8499357 
H    -3.2860538    0.0896274   -2.9588275 
H    -5.9974386    1.8041338    0.8508270 
H     0.3194582    4.1256953   -2.2783194 
H     4.4143822    5.2240111   -1.4941415 
H    -3.8406282    2.9094102    0.2601318 
H     2.5443063    4.8853136   -3.1004576 
N    -1.6235334    3.4441465   -0.7655149 
O    -2.0859934    2.9332410   -3.1502701 
C     1.5416006    0.9432803    0.4323874 
C     2.1711598    0.8078742    1.6400137 
C     2.1022631    1.2012887   -0.7930918 
C     3.5016347    1.2205938   -0.7976711 
C     4.2586688    1.0375999    0.3724642 
C     3.5761417    0.8381599    1.5782827 
H     4.1133504    0.7120703    2.5168960 
H     1.6487019    0.6767020    2.5855550 
H     1.5199419    1.3327061   -1.7006493 
H     3.9915404    1.3768745   -1.7589060 
C     5.7879371    1.0466171    0.2881847 
C     6.2333992   -0.1406516   -0.5951487 
H     5.8222821   -0.0656409   -1.6110992 
H     5.9028485   -1.0955475   -0.1620529 
H     7.3305235   -0.1581841   -0.6719848 
C     6.4454501    0.9052700    1.6694481 
C     6.2656124    2.3692221   -0.3474335 
H     7.5382345    0.9227937    1.5543769 
H     6.1771852   -0.0433444    2.1566799 
H     6.1657447    1.7311739    2.3396470 
H     7.3618076    2.3650074   -0.4354512 
H     5.9744419    3.2284872    0.2725045 
H     5.8476106    2.5174725   -1.3523518 
