# Supplementary material for: Ligand-Controlled Chemodivergent Bismuth Catalysis
Source: J Am Chem Soc. 2025 Nov 7;147(46):42406–15. doi: 10.1021/jacs.5c11854 (PMC12636031; doi:10.1021/jacs.5c11854)
Supplement: Supplementary file 2 [file ja5c11854_si_002.zip › revised2-comp-chem-xyz-and-xlsx/xyz-files/ts2-o-Bi-2-Cl-3-membered.xyz]

101
Energy = -4005.797331529
O    -3.5985964    3.6900461    2.9643728 
S    -2.4198541    2.8964058    3.2810180 
C    -1.1815788    3.8546519    4.1119488 
C    -1.4083345    5.1643840    4.5218154 
C    -0.3577645    5.8559889    5.1324322 
C     0.8904846    5.2538764    5.3487054 
C     2.0648249    5.9909756    5.9943112 
C     1.0643676    3.9139220    4.9425908 
C     0.0420043    3.2107422    4.3249555 
Bi    0.1898435    1.0353602    3.6567816 
Cl    1.5934846    0.2835550    5.6158130 
C    -1.8224664    0.6537952    4.6913131 
C    -2.0362109   -0.3659048    5.6030462 
C    -3.2689024   -0.4577180    6.2778824 
C    -3.5525357   -1.5575489    7.3031573 
C    -4.2528877    0.5091874    6.0001889 
C    -4.0363043    1.5435439    5.0940198 
C    -2.8084094    1.6004529    4.4310606 
O    -1.6867515    2.2107895    2.1823577 
H    -2.3738190    5.6433825    4.3581580 
H    -0.5286451    6.8864710    5.4379128 
H     2.0214317    3.4203061    5.1185691 
H    -1.2426848   -1.0830745    5.8055977 
H    -5.2163314    0.4617624    6.5074199 
H    -4.8049527    2.2914202    4.8976277 
O     0.3525447   -1.0769683   -0.9546366 
O    -0.2080139   -3.6691713    1.5037761 
S     1.2295543   -0.6792814    0.1500829 
C     3.1877517   -3.2251406    4.8823670 
C     2.4132615   -3.5389826    6.0014520 
C     3.1158247    0.8470598   -1.0626126 
C     2.5733226   -2.8939275    3.6731313 
C     1.0174640   -3.5337610    5.9141456 
C     2.8782050   -0.3822365   -0.4400548 
C     4.4008055    1.1316198   -1.5210354 
H     4.2760278   -3.2347727    4.9469922 
H     2.8973518   -3.7905732    6.9455331 
H     2.3154841    1.5779729   -1.1673070 
C     0.3929531   -3.2008119    4.7138896 
C     1.1798208   -2.8725278    3.6052590 
C     3.8894819   -1.3322521   -0.2834565 
C     5.4296382    0.1997596   -1.3539384 
C     5.1724140   -1.0302380   -0.7417478 
H     4.5979776    2.0886106   -2.0037511 
O     0.7692401    0.6306245    0.7455038 
S     0.3071372   -2.4415075    2.1147508 
H     3.1671026   -2.6567105    2.7924403 
H     0.4141055   -3.7860815    6.7861777 
H     3.6781336   -2.2808810    0.2061145 
H     6.4360374    0.4326098   -1.7030335 
H    -0.6940422   -3.1894774    4.6351811 
H     5.9742539   -1.7574339   -0.6124126 
N     1.4929061   -1.7829619    1.2506406 
O    -0.7358147   -1.4652399    2.4967304 
C     2.1617749    1.4732515    2.1503919 
C     2.2080348    2.7844501    1.7369783 
C     3.2237570    0.6672803    2.4661971 
C     4.4852064    1.2800503    2.4014796 
C     4.6421436    2.6131388    2.0053592 
C     3.4867651    3.3521894    1.6973207 
H     3.5571651    4.3953136    1.3875522 
H     1.3272350    3.3572748    1.4545255 
H     3.1171397   -0.3712834    2.7680108 
H     5.3447498    0.6695632    2.6725642 
C     6.0198692    3.2753494    1.9035028 
C     6.1975113    3.8890734    0.4985435 
H     6.1405210    3.1120558   -0.2758334 
H     7.1816727    4.3745821    0.4273552 
H     5.4329828    4.6470106    0.2803757 
C     7.1594934    2.2721654    2.1396890 
C     6.1104774    4.3930678    2.9652437 
H     7.1294354    1.4477022    1.4123832 
H     7.1278728    1.8438527    3.1519027 
H     8.1244576    2.7857020    2.0265200 
H     7.0945094    4.8819522    2.9125129 
H     5.9830246    3.9840408    3.9778445 
H     5.3408627    5.1604594    2.8056371 
C     3.2349071    6.0245295    4.9859050 
C     2.5007833    5.2289952    7.2655355 
C     1.7083538    7.4332822    6.3835871 
C    -3.8139698   -0.8968768    8.6755347 
C    -2.3792067   -2.5376284    7.4456931 
C    -4.8030525   -2.3496678    6.8612164 
H    -4.6428252   -2.8198650    5.8802301 
H    -5.6906068   -1.7063524    6.7927725 
H    -5.0158483   -3.1427351    7.5926871 
H    -2.6294396   -3.2992166    8.1969910 
H    -1.4603314   -2.0328774    7.7766327 
H    -2.1737444   -3.0612215    6.5009954 
H    -4.6742612   -0.2148101    8.6393075 
H    -2.9356790   -0.3251001    9.0082477 
H    -4.0260064   -1.6720525    9.4263600 
H     2.9485201    6.5639463    4.0715787 
H     3.5515702    5.0133224    4.6979316 
H     4.1001228    6.5360173    5.4320630 
H     1.4129515    8.0311060    5.5093098 
H     2.5868443    7.9142995    6.8360417 
H     0.8919264    7.4675878    7.1194854 
H     2.8134693    4.2005381    7.0387643 
H     1.6798360    5.1836420    7.9957304 
H     3.3515504    5.7441492    7.7348615 
