# Supplementary material for: Ligand-Controlled Chemodivergent Bismuth Catalysis
Source: J Am Chem Soc. 2025 Nov 7;147(46):42406–15. doi: 10.1021/jacs.5c11854 (PMC12636031; doi:10.1021/jacs.5c11854)
Supplement: Supplementary file 2 [file ja5c11854_si_002.zip › revised2-comp-chem-xyz-and-xlsx/xyz-files/ts2-o-Bi-2-Cl-5-membered.xyz]

101
Energy = -4005.805098070
O     2.9064898   -1.9712380   -5.1099478 
S     1.8427539   -1.2433056   -4.4338313 
C     2.4318771    0.3041297   -3.7918786 
C     3.7239966    0.7646493   -4.0504204 
C     4.1300294    1.9609657   -3.4635905 
C     3.2672104    2.7252974   -2.6571351 
C     3.7751252    4.0051565   -1.9921867 
C     1.9572716    2.2540250   -2.4498590 
C     1.5602600    1.0451688   -2.9969889 
Bi   -0.5119791    0.1180445   -2.6904326 
Cl   -1.7848190    2.3019998   -2.7555625 
C    -0.6136675   -0.2583009   -4.9465616 
C    -1.7008151    0.0500689   -5.7481999 
C    -1.6841173   -0.2036879   -7.1355356 
C    -2.9305989    0.1195457   -7.9614230 
C    -0.5182553   -0.7479045   -7.6947809 
C     0.5995764   -1.0494175   -6.9100804 
C     0.5229080   -0.8168493   -5.5403908 
O     1.1539817   -1.8751699   -3.2739389 
H     4.4014650    0.1871996   -4.6797377 
H     5.1510380    2.2999565   -3.6381214 
H     1.2669843    2.8113757   -1.8217794 
H    -2.5886800    0.4936848   -5.2945845 
H    -0.4671260   -0.9516511   -8.7626709 
H     1.4989515   -1.4734546   -7.3571040 
O    -1.5436799   -2.0237543    1.4372705 
O     0.2161792    0.3305923    2.4119458 
S    -0.6052639   -1.9679957    0.3245010 
C     4.5233729   -0.5647981   -0.0261067 
C     4.9826228   -1.2783829    1.0859672 
C     0.7965591   -3.7170687    1.8987776 
C     3.2376420   -0.0289037   -0.0281213 
C     4.1580636   -1.4508532    2.2004325 
C     0.7557196   -3.0469291    0.6742034 
C     1.8994597   -4.5236314    2.1843712 
H     5.1677693   -0.4278561   -0.8948288 
H     5.9869171   -1.7033700    1.0824081 
H    -0.0164222   -3.5995820    2.6135729 
C     2.8685737   -0.9151453    2.2107353 
C     2.4216559   -0.2100973    1.0920973 
C     1.7847719   -3.1609587   -0.2678382 
C     2.9365477   -4.6462231    1.2563720 
C     2.8784783   -3.9672930    0.0336146 
H     1.9497802   -5.0507592    3.1373046 
O    -1.1456982   -2.4376503   -0.9993354 
S     0.7602385    0.4306070    1.0589968 
H     2.8695485    0.5286384   -0.8855523 
H     4.5160366   -2.0081589    3.0662103 
H     1.7284287   -2.6264406   -1.2151424 
H     3.7995975   -5.2713545    1.4875923 
H     2.2149851   -1.0432329    3.0718126 
H     3.6930540   -4.0627467   -0.6842608 
N    -0.0353457   -0.5094260   -0.0135029 
O     0.7975384    1.7485542    0.4286519 
C    -2.5450471   -1.2719325   -2.0890070 
C    -2.8470145   -2.0657369   -3.1663812 
C    -3.4246818   -0.5742770   -1.2953489 
C    -4.7594753   -0.6143763   -1.7177606 
C    -5.1688666   -1.3458773   -2.8466514 
C    -4.1984946   -2.0693615   -3.5509262 
H    -4.4624313   -2.6660276   -4.4225515 
H    -2.1041244   -2.6376755   -3.7190361 
H    -3.1236528    0.0094054   -0.4276226 
H    -5.4807614   -0.0395874   -1.1354940 
C    -6.6421788   -1.3268490   -3.2659599 
C    -7.5104957   -1.8539241   -2.1029174 
H    -7.2386947   -2.8891035   -1.8503720 
H    -8.5719264   -1.8368282   -2.3906950 
H    -7.3963923   -1.2401415   -1.1988151 
C    -6.9038949   -2.1974412   -4.5045313 
C    -7.0447528    0.1283948   -3.5932241 
H    -6.6561142   -3.2531731   -4.3221547 
H    -6.3298659   -1.8529695   -5.3769065 
H    -7.9696890   -2.1439583   -4.7669941 
H    -6.4355769    0.5279270   -4.4170283 
H    -6.9181786    0.7891685   -2.7246076 
H    -8.1009382    0.1655165   -3.8979888 
C     4.9271482    3.6259752   -1.0334636 
C     2.6783414    4.7136477   -1.1829071 
C     4.2968180    4.9726626   -3.0766311 
C    -4.1300356   -0.6620711   -7.3785689 
C    -2.7677583   -0.2632548   -9.4399064 
C    -3.2102983    1.6363326   -7.8690931 
H    -4.1138743    1.8847007   -8.4447758 
H    -2.3698206    2.2146064   -8.2791966 
H    -3.3718636    1.9589548   -6.8312424 
H    -3.6921038   -0.0192695   -9.9820124 
H    -2.5804264   -1.3397092   -9.5636200 
H    -1.9453020    0.2893486   -9.9164569 
H    -4.3186174   -0.3942575   -6.3299263 
H    -3.9524366   -1.7460419   -7.4255011 
H    -5.0391423   -0.4350608   -7.9539022 
H     5.7587463    3.1465310   -1.5676674 
H     4.5756648    2.9337651   -0.2548579 
H     5.3143090    4.5305016   -0.5418558 
H     5.1198999    4.5321734   -3.6556185 
H     4.6710921    5.8923023   -2.6039291 
H     3.4935066    5.2470134   -3.7756078 
H     1.8326638    5.0149676   -1.8183392 
H     3.0951560    5.6233174   -0.7285687 
H     2.2949702    4.0783240   -0.3716579 
