# Supplementary material for: Ligand-Controlled Chemodivergent Bismuth Catalysis
Source: J Am Chem Soc. 2025 Nov 7;147(46):42406–15. doi: 10.1021/jacs.5c11854 (PMC12636031; doi:10.1021/jacs.5c11854)
Supplement: Supplementary file 2 [file ja5c11854_si_002.zip › revised2-comp-chem-xyz-and-xlsx/xyz-files/ts2-o-Bi-2-Cl-outer-sphere.xyz]

101
Energy = -4005.797677675
O    -0.4594692    2.6619804    3.2612361 
S    -0.3593797    2.0938065    1.9243909 
C    -1.6971423    2.6145640    0.8833462 
C    -2.6305872    3.5607374    1.2932099 
C    -3.7072904    3.8377232    0.4449207 
C    -3.8473508    3.2015067   -0.7970887 
C    -5.0305491    3.4604756   -1.7316345 
C    -2.8538087    2.2788751   -1.1901637 
C    -1.7873732    1.9763189   -0.3589819 
Bi   -0.0981751    0.5142875   -0.8597311 
Cl    0.0761305    1.1757220   -3.3193911 
C     1.4432584    2.0007432   -0.0920069 
C     2.6272614    2.2879697   -0.7472088 
C     3.5367452    3.2047655   -0.1918931 
C     4.8849045    3.5030730   -0.8508511 
C     3.1876859    3.8372556    1.0157964 
C     1.9906136    3.5635098    1.6738368 
C     1.1283909    2.6202008    1.1131432 
O    -0.3533864    0.6126185    1.7664777 
H    -2.5372339    4.0568114    2.2595481 
H    -4.4498215    4.5611361    0.7762174 
H    -2.9294174    1.7946547   -2.1648988 
H     2.8601419    1.7911750   -1.6876895 
H     3.8707086    4.5571407    1.4667144 
H     1.7402172    4.0544319    2.6145679 
O     1.5616492   -4.0106239   -0.6652253 
O     2.9916064   -0.2006235    1.5220406 
S     1.5559550   -2.6687492   -1.2318563 
C     0.4904363   -2.8524894    3.9643360 
C     0.8767084   -4.1899394    4.1073076 
C     3.0123593   -1.3431288   -3.1394954 
C     1.1258587   -2.0367710    3.0272242 
C     1.9033650   -4.7149327    3.3163992 
C     2.8428493   -2.5489582   -2.4512193 
C     4.0485704   -1.2359333   -4.0638509 
H    -0.3060895   -2.4424141    4.5861372 
H     0.3774142   -4.8241513    4.8408011 
H     2.3355121   -0.5055918   -2.9699060 
C     2.5420307   -3.9108863    2.3698290 
C     2.1437080   -2.5802572    2.2359494 
C     3.6769148   -3.6450635   -2.6712250 
C     4.9007502   -2.3238608   -4.2908591 
C     4.7138296   -3.5238963   -3.5993466 
H     4.1918451   -0.3044539   -4.6117604 
O     0.3024607   -2.2882714   -1.9817179 
S     2.8878382   -1.5509374    0.9874713 
H     0.8355827   -0.9941497    2.9018232 
H     2.2069592   -5.7558229    3.4329472 
H     3.5217111   -4.5693506   -2.1170692 
H     5.7126555   -2.2341853   -5.0132791 
H     3.3347856   -4.3078314    1.7383138 
H     5.3777754   -4.3698522   -3.7787915 
N     1.7475609   -1.4694899   -0.1912878 
O     4.1050103   -2.2088980    0.5148984 
C    -1.3688355   -1.6772201   -0.8745231 
C    -2.3933343   -1.5854725   -1.7901795 
C    -1.4344123   -2.2100448    0.3876897 
C    -2.7165852   -2.6062731    0.8057420 
C    -3.8373612   -2.4976368   -0.0266632 
C    -3.6486839   -1.9912977   -1.3249143 
H    -4.4887780   -1.8990419   -2.0139584 
H    -2.2584268   -1.2007694   -2.7998657 
H    -0.5760680   -2.2885505    1.0521446 
H    -2.8062263   -3.0015604    1.8167323 
C    -5.2446902   -2.8894318    0.4330980 
C    -6.1283300   -1.6213839    0.4256959 
H    -7.1463518   -1.8706728    0.7596129 
H    -6.1983810   -1.1852862   -0.5803897 
H    -5.7200349   -0.8565070    1.1017787 
C    -5.2470795   -3.4821543    1.8505108 
C    -5.8338638   -3.9349893   -0.5379330 
H    -6.2738051   -3.7626007    2.1243850 
H    -4.8889143   -2.7586958    2.5971934 
H    -4.6241327   -4.3861388    1.9159613 
H    -6.8524056   -4.2047262   -0.2227663 
H    -5.2226594   -4.8492034   -0.5466415 
H    -5.8908245   -3.5521289   -1.5660844 
C    -4.5000948    4.0214907   -3.0698976 
C    -6.0332369    4.4624917   -1.1397510 
C    -5.7629095    2.1232263   -1.9853512 
C     6.0087061    3.1020034    0.1316296 
C     4.9769693    5.0138771   -1.1572365 
C     5.0783716    2.7212580   -2.1593221 
H     6.0596937    2.9674565   -2.5881691 
H     4.3139172    2.9778800   -2.9069929 
H     5.0529679    1.6344736   -1.9923876 
H     5.9469446    5.2407558   -1.6234897 
H     4.8908199    5.6195686   -0.2448236 
H     4.1809340    5.3219628   -1.8504456 
H     5.9549165    2.0298191    0.3692146 
H     5.9445854    3.6651756    1.0726330 
H     6.9898351    3.3072340   -0.3211956 
H    -3.8097931    3.3212612   -3.5600062 
H    -3.9699507    4.9720212   -2.9131074 
H    -5.3401317    4.2039633   -3.7559679 
H    -5.1019654    1.3768642   -2.4463980 
H    -6.6133973    2.2863561   -2.6632351 
H    -6.1471197    1.7043985   -1.0443807 
H    -6.4521763    4.1053207   -0.1878739 
H    -6.8672928    4.5992487   -1.8422928 
H    -5.5747001    5.4472718   -0.9693418 
