# Supplementary material for: Ligand-Controlled Chemodivergent Bismuth Catalysis
Source: J Am Chem Soc. 2025 Nov 7;147(46):42406–15. doi: 10.1021/jacs.5c11854 (PMC12636031; doi:10.1021/jacs.5c11854)
Supplement: Supplementary file 2 [file ja5c11854_si_002.zip › revised2-comp-chem-xyz-and-xlsx/xyz-files/ts2-o-Bi-5-OTs-3-membered.xyz]

98
Energy = -4443.309073321
N     2.3522689   -0.1524034   -1.1463337 
S     1.3452129    0.3575114   -0.0424974 
S     2.7292731   -1.7061560   -1.3563025 
C     1.2373006   -2.4890246   -1.9440147 
C     0.5944913   -1.9586416   -3.0673042 
C    -0.5730122   -2.5643146   -3.5291461 
C    -1.0891900   -3.6880718   -2.8716078 
C    -0.4358320   -4.2085846   -1.7514121 
C     0.7345934   -3.6075489   -1.2798620 
H     1.2533891   -3.9926322   -0.4042844 
H     0.9986401   -1.0778523   -3.5662718 
H    -0.8386868   -5.0833292   -1.2393653 
H    -1.0843973   -2.1580648   -4.4026359 
H    -2.0045954   -4.1570758   -3.2347517 
C     1.4770493    2.1207624   -0.2494546 
C     2.2282421    2.6930309   -1.2749006 
C     0.8457466    2.9083375    0.7208951 
C     2.3555213    4.0832265   -1.3230194 
C     1.7476822    4.8817034   -0.3512282 
C     0.9884800    4.2940508    0.6670389 
H     0.2721955    2.4431145    1.5226347 
H     2.9415880    4.5420359   -2.1193033 
H     2.7222868    2.0524380   -2.0025208 
H     1.8625403    5.9654727   -0.3873375 
H     0.5088851    4.9155640    1.4235179 
O    -0.0550029   -0.0478859   -0.2022627 
O     1.8304896    0.1062500    1.3592103 
O     3.1255658   -2.3872141   -0.1213130 
O     3.6988785   -1.7252534   -2.4537919 
Bi    3.2645835   -0.4102592    3.7095759 
C     2.3710562   -1.3178424    5.6368911 
C     5.1625274   -1.5914313    4.0178234 
C     5.0148046   -2.9384341    4.3473414 
C     6.0856970   -3.7833072    4.6320112 
C     6.4513530   -1.0679103    3.9492025 
C     7.5507839   -1.8962477    4.2129845 
C     7.3710207   -3.2405715    4.5513347 
H     5.9241822   -4.8280027    4.8958250 
H     8.2340324   -3.8741741    4.7542613 
C     2.6190358   -2.6786530    5.8119166 
C     1.7504613   -0.5801898    6.6304646 
C     1.3882919   -1.2346265    7.8193148 
C     2.2810002   -3.3338733    6.9955762 
C     1.6548991   -2.5932193    8.0013527 
H     1.5396401    0.4812584    6.5057584 
H     1.3673660   -3.0861749    8.9297153 
H     2.4882989   -4.3971347    7.1154973 
S     3.3682450   -3.5734013    4.4588812 
N     2.7272942   -2.9436243    3.1391421 
O     3.3301506   -5.0092237    4.7007895 
C     1.4297760   -3.3731830    2.7852769 
H     6.6129012   -0.0195634    3.6976896 
F     1.4535389   -4.5724894    2.1262881 
F     0.8437863   -2.4785159    1.9736915 
F     0.5711666   -3.5619751    3.8508574 
H     0.8906914   -0.6663318    8.6057497 
H     8.5584418   -1.4834607    4.1561464 
O     3.3170504    2.6590493    6.6797158 
S     3.4181585    2.3680935    5.2528959 
O     2.1412222    2.1196722    4.5451460 
O     4.3368011    1.1597720    5.0046945 
C     4.2287202    3.7260850    4.4510439 
C     3.4487078    4.7229744    3.8566631 
C     4.0808298    5.7791008    3.2058932 
C     5.4826560    5.8641440    3.1500195 
C     6.2371487    4.8543014    3.7658264 
C     5.6223132    3.7838096    4.4133883 
H     6.2213709    2.9937773    4.8643221 
H     3.4740051    6.5514357    2.7303393 
H     2.3612065    4.6609335    3.8854607 
H     7.3264292    4.8983404    3.7274676 
C     6.1506540    7.0151350    2.4491332 
C     4.0114704    0.7693755    1.7131730 
H     5.9818980    7.9544035    2.9980507 
H     5.7405618    7.1592946    1.4389818 
H     7.2337861    6.8616108    2.3675531 
C     3.9040861    2.1351994    1.7253158 
C     4.8833051    2.8118893    0.9940102 
C     5.8642809    2.1276176    0.2582185 
C     5.8501931    0.7276729    0.2748583 
C     4.8895495   -0.0003594    0.9987911 
H     3.1171012    2.6676800    2.2482636 
H     6.5861391    0.1490577   -0.2809359 
H     4.8648412   -1.0873205    0.9669077 
C     6.8890115    2.9257256   -0.5531858 
H     4.8407876    3.9007139    1.0014554 
C     7.9029615    2.0159369   -1.2633260 
C     7.6552502    3.8711146    0.3962247 
C     6.1424831    3.7586484   -1.6172073 
H     8.4704542    1.4027363   -0.5482388 
H     8.6214851    2.6362977   -1.8169901 
H     7.4153614    1.3455836   -1.9858558 
H     6.9788485    4.5756697    0.8971250 
H     8.3927369    4.4555599   -0.1727953 
H     8.1871635    3.3034420    1.1729262 
H     5.4299149    4.4582304   -1.1592760 
H     5.5841150    3.1060713   -2.3033092 
H     6.8620006    4.3455995   -2.2066150 
