# Supplementary material for: Ligand-Controlled Chemodivergent Bismuth Catalysis
Source: J Am Chem Soc. 2025 Nov 7;147(46):42406–15. doi: 10.1021/jacs.5c11854 (PMC12636031; doi:10.1021/jacs.5c11854)
Supplement: Supplementary file 2 [file ja5c11854_si_002.zip › revised2-comp-chem-xyz-and-xlsx/xyz-files/ts2-o-Bi-5-OTs-5-membered.xyz]

98
Energy = -4443.326607949
C     2.2524878    2.3002130   -1.5882730 
C     1.9421306    2.2439921    1.6050467 
C     2.5145472    3.5168731    1.4941143 
C     2.1824080    4.5746645    2.3395587 
C     1.0126524    2.0233706    2.6173256 
C     0.6757332    3.0688391    3.4904918 
C     1.2527648    4.3335238    3.3541764 
H     2.6458651    5.5528037    2.2129277 
H     0.9830226    5.1369809    4.0393760 
Bi    2.5209022    0.6918385   -0.0100439 
C     2.8350851    3.5360165   -1.3122435 
C     1.5123166    2.1412857   -2.7517541 
C     1.3781421    3.2284597   -3.6277971 
C     2.7085851    4.6307684   -2.1670771 
C     1.9768653    4.4579538   -3.3443265 
H     1.0571503    1.1831219   -2.9951786 
H     1.8727294    5.2915628   -4.0382864 
H     3.1748672    5.5842460   -1.9207405 
S     3.7221883    3.7519562    0.2050891 
N     4.6117618    2.4377612    0.1794324 
O     4.3281976    5.0748591    0.2834742 
H     7.2804289   -0.3370280   -6.4020903 
H     5.8057823   -1.7343873   -4.9579348 
C     6.2810681    0.0141080   -6.1446863 
C     5.4601483   -0.7737464   -5.3372007 
C     5.8261105    1.2483853   -6.6174753 
O     1.8156628   -0.7689234   -3.9676302 
H     6.4751753    1.8628647   -7.2421062 
C     4.1858405   -0.3031202   -5.0070594 
N     3.6787926   -0.6617497   -2.3636823 
S     3.2037775   -1.2070979   -3.8346447 
H     7.9950576   -0.7369615   -2.2007432 
C     4.5406922    1.6961212   -6.2975329 
O     5.0306261   -0.6195903   -0.3314004 
C     3.7136954    0.9218371   -5.4845664 
C     7.5662747    0.2235966   -2.4836739 
H     9.4541689    1.1167541   -3.0073071 
S     5.1648063   -0.8898576   -1.8062127 
C     8.3758698    1.2630578   -2.9393882 
C     6.1857466    0.4289701   -2.4123421 
H     4.1838287    2.6541332   -6.6764534 
O     3.4750304   -2.6324080   -4.0005282 
C     7.8059973    2.4832549   -3.3177901 
H     2.7144653    1.2595379   -5.2171437 
C     5.6043479    1.6435150   -2.7810757 
H     8.4435539    3.2894425   -3.6823777 
O     5.8020761   -2.1588563   -2.1363643 
C     6.4231869    2.6715300   -3.2398493 
H     4.5266054    1.7693389   -2.7316847 
H     5.9804608    3.6188684   -3.5473527 
H     2.3574344   -4.5119679    4.7557789 
H     3.9923687   -5.0925720    4.3390073 
C     2.9173327   -5.2809327    4.2040220 
H     2.6877507   -6.2531858    4.6620588 
H     0.6947241   -5.6781668    1.5632674 
H     0.7747488   -6.5489358    3.1127571 
C     1.0147276   -5.6003221    2.6104237 
C     2.5275518   -5.3161853    2.7182187 
H     3.1007888   -7.4092949    2.5292125 
C     3.3151941   -6.4527316    2.0307697 
C     2.8337740   -3.9921541    2.0096248 
H     4.3979347   -6.2693121    2.0873206 
H     0.4294719   -4.7993202    3.0841221 
H     3.5745001   -2.9276813    3.7559330 
C     3.3676205   -2.8896041    2.6874343 
C     2.5956633   -3.8689591    0.6324379 
H     2.1870167   -4.6981801    0.0539251 
H     3.0418771   -6.5569245    0.9715913 
C     3.6707803   -1.6814308    2.0319862 
C     2.8808549   -2.6914093   -0.0743562 
H     4.0988277   -0.8437885    2.5748806 
C     3.3530708   -1.6743730    0.7052971 
H     2.7203068   -2.6192180   -1.1456314 
H    -0.0470508    2.8864112    4.2867080 
O     0.3740775    0.1632421   -0.5068003 
S    -0.3873727   -0.7976156    0.4315656 
O     0.3930393   -1.0109405    1.6578931 
O    -1.7567712   -0.3186844    0.6100180 
C    -0.4334361   -2.3310450   -0.4578496 
C     0.0735533   -2.4253512   -1.7534253 
C     0.0872707   -3.6663078   -2.3902411 
C    -0.4172166   -4.8129625   -1.7598754 
C    -0.9434960   -4.6819136   -0.4628241 
C    -0.9495179   -3.4549081    0.1946651 
H    -1.3362973   -3.3777357    1.2106636 
H     0.5089718   -3.7402780   -3.3940399 
H     0.4782317   -1.5515256   -2.2601641 
C    -0.4175166   -6.1449488   -2.4585566 
H    -1.3459581   -5.5604936    0.0442836 
H     0.5479801    1.0443777    2.7354680 
C     5.5092276    2.1762921    1.2253266 
F     5.8622415    3.2688453    1.9712555 
F     6.6564662    1.6433355    0.7455503 
F     5.0119132    1.2597648    2.1314949 
H     0.7962290    3.1083660   -4.5422943 
H    -0.2639810   -6.9695606   -1.7494329 
H     0.3627788   -6.1919446   -3.2292070 
H    -1.3849809   -6.3197753   -2.9557975 
