# Supplementary material for: Ligand-Controlled Chemodivergent Bismuth Catalysis
Source: J Am Chem Soc. 2025 Nov 7;147(46):42406–15. doi: 10.1021/jacs.5c11854 (PMC12636031; doi:10.1021/jacs.5c11854)
Supplement: Supplementary file 2 [file ja5c11854_si_002.zip › revised2-comp-chem-xyz-and-xlsx/xyz-files/ts2-o-c1.xyz]

83
Energy = -3757.335158279
O    -0.1891847   -5.7630411    0.6975558 
S     0.4372580   -4.4675303    0.4876048 
C     0.5342125   -4.0669231   -1.2441307 
C    -0.1591135   -4.8130386   -2.1953233 
C    -0.0400490   -4.4437806   -3.5375317 
C     0.7541496   -3.3548512   -3.9036701 
H     0.8480701   -3.0798828   -4.9548844 
C     1.4383518   -2.6051337   -2.9346772 
C     1.3140772   -2.9654065   -1.6003632 
Bi    2.1581286   -1.7798086    0.1694474 
O     1.3823453    0.2813423   -0.5847198 
C     2.3021543    0.6541367   -1.3989852 
C     2.1350212    2.1213523   -1.8940310 
F     2.2696175    2.9806869   -0.8514519 
F     3.0581289    2.4477136   -2.8207471 
F     0.9087011    2.3163006   -2.4383883 
O     3.2699020   -0.0185952   -1.7754962 
C     0.0982306   -1.8916412    1.1861113 
C    -0.6025595   -0.8095994    1.7163752 
C    -1.8921346   -1.0020722    2.2339965 
H    -2.4329751   -0.1535135    2.6551192 
C    -2.4934754   -2.2639936    2.2109527 
C    -1.8129956   -3.3576929    1.6680382 
C    -0.5241661   -3.1444486    1.1820857 
O     1.8095913   -4.2241227    1.0051769 
H    -0.7645405   -5.6672693   -1.8930329 
H    -0.5634510   -5.0186536   -4.3013161 
H     2.0585708   -1.7604423   -3.2333194 
H    -0.1637554    0.1886318    1.7244769 
H    -3.4968878   -2.3993335    2.6146443 
H    -2.2659467   -4.3485194    1.6340602 
O     4.0660358   -2.3952982    2.3233363 
O     6.5867595   -4.4728686   -0.8553776 
S     5.1782953   -3.0678622    1.5538159 
C     2.9854046   -7.1500011   -0.5460426 
C     2.3922936   -7.3495849   -1.7969908 
C     7.3706668   -1.6182478    0.6644170 
C     3.8618028   -6.0847412   -0.3478331 
C     2.6727397   -6.4817931   -2.8548904 
C     6.5730441   -1.9800604    1.7504213 
C     8.4210220   -0.7213188    0.8685369 
H     2.7596573   -7.8228856    0.2814059 
H     1.7042002   -8.1825435   -1.9450300 
H     7.1704553   -2.0098409   -0.3307966 
C     3.5406722   -5.4047724   -2.6671526 
C     4.1265408   -5.2212357   -1.4134592 
C     6.8053236   -1.4698307    3.0328982 
C     8.6590231   -0.1948620    2.1406564 
C     7.8540721   -0.5716643    3.2208987 
H     9.0448666   -0.4249158    0.0251111 
O     5.5104398   -4.3808748    2.0968225 
S     5.2873960   -3.8899073   -1.1969377 
H     4.3195601   -5.9158133    0.6262726 
H     2.2091684   -6.6358525   -3.8289270 
H     6.1610781   -1.7500775    3.8653151 
H     9.4715030    0.5166898    2.2910090 
H     3.7618012   -4.7128255   -3.4774178 
H     8.0363624   -0.1576886    4.2126669 
N     4.6889030   -3.0040533    0.0438504 
O     5.2123317   -3.0414550   -2.3798847 
C     3.5860572   -0.4116090    1.7856787 
C     4.5367025    0.2893953    1.0933876 
C     2.8556901    0.0098829    2.8698069 
C     3.0644861    1.3442591    3.2397423 
C     3.9908375    2.1665775    2.5757717 
C     4.7117105    1.6206737    1.5068906 
H     5.4320298    2.2174888    0.9500324 
H     5.0893812   -0.1128929    0.2488384 
H     2.1606034   -0.6282767    3.4123697 
H     2.4884741    1.7214834    4.0854683 
C     4.1915640    3.6100456    3.0470454 
C     2.8455472    4.3619410    2.9542348 
H     2.4795914    4.3834934    1.9178835 
H     2.9732821    5.3995959    3.2959675 
H     2.0734847    3.8926834    3.5793544 
C     5.2295946    4.3577668    2.1961867 
C     4.6752558    3.5950272    4.5139799 
H     4.9265751    4.4168236    1.1407205 
H     6.2199709    3.8824662    2.2469900 
H     5.3338709    5.3854706    2.5713373 
H     5.6308212    3.0585827    4.6044525 
H     3.9462420    3.1086614    5.1767431 
H     4.8227767    4.6250321    4.8703892 
