# Supplementary material for: Ligand-Controlled Chemodivergent Bismuth Catalysis
Source: J Am Chem Soc. 2025 Nov 7;147(46):42406–15. doi: 10.1021/jacs.5c11854 (PMC12636031; doi:10.1021/jacs.5c11854)
Supplement: Supplementary file 2 [file ja5c11854_si_002.zip › revised2-comp-chem-xyz-and-xlsx/xyz-files/ts2-o-c2.xyz]

83
Energy = -3757.328658417
O     3.7065505   -0.5796202   -0.8065209 
S     3.6078489    0.8836843   -0.8086786 
C     2.1907661    1.2926416   -1.8232232 
C     2.3925577    2.1331768   -2.9183337 
C     1.3391687    2.3518323   -3.8107856 
C     0.1101565    1.7235758   -3.6089582 
H    -0.7044293    1.8731858   -4.3182605 
C    -0.0853128    0.9034575   -2.4902898 
C     0.9497243    0.6921784   -1.5817226 
Bi    0.5071991   -0.3348922    0.3884895 
O     1.7539838   -2.5472536    1.6164208 
C     1.7453397   -2.9622458    0.4469605 
C     2.2732685   -4.3956012    0.1384841 
F     1.2525076   -5.1898375   -0.2786204 
F     3.2074977   -4.3728181   -0.8436219 
F     2.8283246   -4.9753516    1.2231260 
O     1.3178013   -2.3392439   -0.5825962 
C     2.1443612    0.7548339    1.5239218 
C     1.8989733    1.0532973    2.8595271 
C     2.7341673    1.9562773    3.5296623 
H     2.5433951    2.1874497    4.5781430 
C     3.7936469    2.5689999    2.8584122 
C     4.0414973    2.2737650    1.5157712 
C     3.2154981    1.3572548    0.8634239 
O     4.7491645    1.6737750   -1.2652350 
H     3.3657391    2.5973309   -3.0754691 
H     1.4873707    3.0054823   -4.6702656 
H    -1.0544240    0.4231340   -2.3529253 
H     1.0559495    0.6082140    3.3905178 
H     4.4335267    3.2811335    3.3796494 
H     4.8679137    2.7386155    0.9787643 
O    -0.4635604    3.8232878    2.3217020 
O    -2.6592726    1.9226664    2.9962745 
S    -0.4731764    3.2454346    0.9869228 
C    -4.4476522    1.5235943   -1.6055796 
C    -5.7566517    1.4276841   -1.1272316 
C    -2.8925359    4.4940208    0.6403411 
C    -3.3759812    1.4457954   -0.7180364 
C    -5.9979493    1.2569238    0.2399830 
C    -1.7165166    4.0592411    0.0217691 
C    -3.9086045    5.0283681   -0.1519779 
H    -4.2593711    1.6681529   -2.6690570 
H    -6.5943977    1.4932437   -1.8218023 
H    -3.0121203    4.4077764    1.7194369 
C    -4.9341301    1.1844740    1.1387334 
C    -3.6299971    1.2797163    0.6440320 
C    -1.5266163    4.1680889   -1.3583853 
C    -3.7401993    5.1291772   -1.5362953 
C    -2.5485004    4.7108100   -2.1369827 
H    -4.8345073    5.3653825    0.3140026 
O     0.7619758    3.2161860    0.2208759 
S    -2.2952666    1.1682340    1.8072724 
H    -2.3540103    1.5504644   -1.0722996 
H    -7.0203510    1.1870579    0.6115192 
H    -0.5945944    3.8277938   -1.8064854 
H    -4.5409009    5.5413768   -2.1509507 
H    -5.1153935    1.0681165    2.2066439 
H    -2.4163504    4.8041772   -3.2150963 
N    -0.9548776    1.6409232    1.0511673 
O    -2.0693242   -0.2912360    2.0932088 
C    -1.6510469   -1.8199849    0.7225861 
C    -2.4092578   -1.8114226   -0.4206220 
C    -1.3856717   -2.8827482    1.5422126 
C    -1.8595102   -4.1227841    1.0798749 
C    -2.5922542   -4.2424257   -0.1075323 
C    -2.8600013   -3.0726120   -0.8360417 
H    -3.4293938   -3.1097260   -1.7655848 
H    -2.6420013   -0.9222644   -1.0004654 
H    -0.8342010   -2.8043238    2.4755388 
H    -1.6408958   -4.9928839    1.6969220 
C    -3.1078396   -5.5891188   -0.6239471 
C    -2.4794651   -5.8629275   -2.0086512 
H    -2.7417527   -5.0809700   -2.7346977 
H    -2.8425864   -6.8247693   -2.3994738 
H    -1.3833333   -5.9108145   -1.9390842 
C    -4.6450907   -5.5270199   -0.7580269 
C    -2.7435462   -6.7470577    0.3177973 
H    -5.0265626   -6.4880301   -1.1328937 
H    -4.9612110   -4.7423442   -1.4592477 
H    -5.1152386   -5.3258490    0.2155180 
H    -3.1822869   -6.6141727    1.3173951 
H    -1.6550348   -6.8574462    0.4281126 
H    -3.1335847   -7.6874344   -0.0960703 
