# Supplementary material for: Ligand-Controlled Chemodivergent Bismuth Catalysis
Source: J Am Chem Soc. 2025 Nov 7;147(46):42406–15. doi: 10.1021/jacs.5c11854 (PMC12636031; doi:10.1021/jacs.5c11854)
Supplement: Supplementary file 2 [file ja5c11854_si_002.zip › revised2-comp-chem-xyz-and-xlsx/xyz-files/ts2-o-c4.xyz]

83
Energy = -3757.314063596
O    -3.5492718   -1.7375094   -5.8255525 
S    -2.9609445   -1.9644920   -4.5083100 
C    -3.2408173   -0.5360800   -3.4812846 
C    -3.9365301    0.5593778   -3.9941188 
C    -4.0726260    1.6999015   -3.1974604 
C    -3.5182186    1.7327098   -1.9164932 
H    -3.6218467    2.6266334   -1.3005005 
C    -2.8251601    0.6232195   -1.4160924 
C    -2.6863458   -0.5184791   -2.1989631 
Bi   -1.9052474   -2.4356306   -1.2253908 
O     0.0722698   -3.1687091   -2.1366339 
C     0.2085718   -4.3366015   -1.6144478 
C     1.5592837   -5.0255853   -1.9833176 
F     2.5437319   -4.5277220   -1.1938447 
F     1.4986484   -6.3590905   -1.7783372 
F     1.9043965   -4.8192577   -3.2721720 
O    -0.5741473   -4.9165943   -0.8542895 
C    -3.4055485   -3.6950632   -2.4167664 
C    -4.0377509   -4.7889470   -1.8236489 
C    -5.0677018   -5.4594215   -2.4975782 
H    -5.5499277   -6.3160929   -2.0252756 
C    -5.4788811   -5.0372655   -3.7626119 
C    -4.8569061   -3.9438886   -4.3715586 
C    -3.8247291   -3.2953534   -3.6929310 
O    -1.5294089   -2.2707682   -4.3950976 
H    -4.3511244    0.5207227   -5.0012383 
H    -4.6093134    2.5661804   -3.5843250 
H    -2.3747341    0.6719371   -0.4255609 
H    -3.7378944   -5.1358029   -0.8360027 
H    -6.2830677   -5.5587106   -4.2817891 
H    -5.1582797   -3.6030248   -5.3617545 
O    -0.7368742   -2.5433973    1.6429430 
O     1.4537222    1.2897932    0.4679344 
S    -0.0212612   -1.2110999    1.6253519 
C     3.3613774   -1.7247536   -3.0032059 
C     4.4527638   -2.0133219   -2.1796740 
C    -1.5167337   -0.6482516    3.8264349 
C     2.2739914   -1.0096953   -2.5009690 
C     4.4627522   -1.5896509   -0.8466164 
C    -1.0453364   -0.1419973    2.6093968 
C    -2.3743639    0.1362828    4.5953661 
H     3.3536318   -2.0578835   -4.0410248 
H     5.3001736   -2.5730375   -2.5773474 
H    -1.2376314   -1.6485525    4.1555251 
C     3.3847098   -0.8691141   -0.3321906 
C     2.3024969   -0.5855628   -1.1701593 
C    -1.4019466    1.1309440    2.1607243 
C    -2.7518264    1.4082908    4.1515780 
C    -2.2611550    1.9065887    2.9418946 
H    -2.7572378   -0.2516900    5.5392265 
O     1.3068562   -1.3083669    2.2177278 
S     0.9404159    0.3700345   -0.5461462 
H     1.4180782   -0.7764778   -3.1309688 
H     5.3154861   -1.8151936   -0.2054808 
H    -1.0132882    1.5172472    1.2207571 
H    -3.4328772    2.0126275    4.7513537 
H     3.3820533   -0.5268095    0.7012205 
H    -2.5506161    2.8998171    2.5986765 
N    -0.1085799   -0.7182877    0.1155827 
O     0.2343527    0.9289895   -1.6914566 
C    -2.6853717   -2.7667976    1.1274176 
C    -3.5522975   -1.7248324    1.4126760 
C    -2.8952598   -4.0899821    1.4572629 
C    -4.1353011   -4.4014936    2.0260523 
C    -5.0955322   -3.4138084    2.2983237 
C    -4.7787339   -2.0835501    1.9802048 
H    -5.4920684   -1.2808369    2.1687220 
H    -3.3347243   -0.6828742    1.1917854 
H    -2.1466244   -4.8579436    1.2712514 
H    -4.3260458   -5.4463716    2.2652751 
C    -6.4500212   -3.7359315    2.9329990 
C    -6.5859851   -2.9522925    4.2572573 
H    -7.5602092   -3.1675051    4.7199102 
H    -6.5210005   -1.8673550    4.0968930 
H    -5.7960353   -3.2415625    4.9651920 
C    -6.6097866   -5.2346865    3.2299068 
C    -7.5687811   -3.3029122    1.9586533 
H    -7.5970365   -5.4118975    3.6788748 
H    -5.8503194   -5.5939441    3.9393172 
H    -6.5458673   -5.8423148    2.3154207 
H    -8.5520372   -3.5259365    2.3981666 
H    -7.4881614   -3.8428065    1.0040683 
H    -7.5282041   -2.2256106    1.7468421 
