# Supplementary material for: Ligand-Controlled Chemodivergent Bismuth Catalysis
Source: J Am Chem Soc. 2025 Nov 7;147(46):42406–15. doi: 10.1021/jacs.5c11854 (PMC12636031; doi:10.1021/jacs.5c11854)
Supplement: Supplementary file 2 [file ja5c11854_si_002.zip › revised2-comp-chem-xyz-and-xlsx/xyz-files/ts2-o-c5.xyz]

83
Energy = -3757.320045233
O     0.8621200    1.9876340   -1.9365496 
S     0.6001531    3.3822025   -1.4816078 
C    -1.1479436    3.5884071   -1.7488653 
C    -1.6677035    4.7857773   -2.2373529 
C    -3.0484137    4.8694892   -2.4395255 
C    -3.8710361    3.7799464   -2.1432571 
H    -4.9471739    3.8531196   -2.3050719 
C    -3.3327597    2.5857124   -1.6382276 
C    -1.9605063    2.4910074   -1.4370345 
Bi   -0.8248528    0.7362446   -0.4711810 
O    -3.5434456   -0.4212085   -0.4198841 
C    -3.2671103   -0.3083368    0.7744721 
C    -4.2152615   -0.9066072    1.8570017 
F    -3.5691688   -1.8536218    2.5836625 
F    -4.6383027    0.0571956    2.7130663 
F    -5.3036359   -1.4792068    1.3061070 
O    -2.2283249    0.2666643    1.2819428 
C     0.1888644    2.2218513    0.9186336 
C     0.2928485    2.0965544    2.2978300 
C     0.9687496    3.0898498    3.0205155 
H     1.0588948    2.9941068    4.1033384 
C     1.5277369    4.1957630    2.3726511 
C     1.4193630    4.3307817    0.9872779 
C     0.7586875    3.3249867    0.2845636 
O     1.3685851    4.4723055   -2.0601872 
H    -1.0088495    5.6238408   -2.4650968 
H    -3.4800858    5.7894674   -2.8335726 
H    -3.9884718    1.7456995   -1.4110860 
H    -0.1357717    1.2409095    2.8188620 
H     2.0540992    4.9570194    2.9484276 
H     1.8497589    5.1835230    0.4627323 
O     5.5183530    1.1014038   -1.3513807 
O     1.2377282   -1.2060423   -1.7416352 
S     4.3549637    0.8819967   -0.4886903 
C     3.2841606   -4.0742707    1.6512765 
C     3.9781266   -4.8817379    0.7482775 
C     5.8038907   -1.0695817    0.7930788 
C     2.7273870   -2.8665207    1.2269114 
C     4.1205298   -4.4866343   -0.5875946 
C     4.8744781   -0.0354376    0.9461513 
C     6.1454319   -1.8402502    1.9032496 
H     3.1815928   -4.3774796    2.6933805 
H     4.4166966   -5.8217361    1.0851011 
H     6.2484846   -1.2682751   -0.1815816 
C     3.5738411   -3.2812645   -1.0227173 
C     2.8791800   -2.4855504   -0.1061489 
C     4.2806416    0.2373170    2.1803421 
C     5.5613296   -1.5760805    3.1467796 
C     4.6340335   -0.5396802    3.2853657 
H     6.8653436   -2.6519146    1.7970259 
O     3.6425689    2.0687449   -0.0240115 
S     2.2230367   -0.9246166   -0.6422181 
H     2.2039706   -2.2147384    1.9232856 
H     4.6657513   -5.1170871   -1.2905617 
H     3.5448781    1.0359110    2.2581181 
H     5.8278003   -2.1853454    4.0111800 
H     3.6943964   -2.9571739   -2.0562978 
H     4.1784565   -0.3388083    4.2555881 
N     3.3913998   -0.1276641   -1.3342766 
O     1.5983896   -0.3086789    0.5417852 
C    -0.7571089   -1.8124725   -0.9888533 
C    -0.7291008   -2.4768649    0.2039771 
C    -1.4106441   -2.1528233   -2.1431371 
C    -2.2200586   -3.2909120   -2.0331185 
C    -2.3183287   -4.0298376   -0.8412573 
C    -1.5618547   -3.6119195    0.2580614 
H    -1.5914323   -4.1511465    1.2034663 
H    -0.1500329   -2.1614860    1.0678580 
H    -1.3450972   -1.5903111   -3.0716304 
H    -2.7845075   -3.5822198   -2.9197805 
C    -3.2435383   -5.2494035   -0.7832178 
C    -3.2068426   -5.9386524    0.5893972 
H    -2.2001265   -6.3065669    0.8354321 
H    -3.8856599   -6.8028575    0.5791763 
H    -3.5369716   -5.2656354    1.3939353 
C    -2.8102643   -6.2692630   -1.8586388 
C    -4.6902397   -4.7848705   -1.0626793 
H    -1.7794019   -6.6093077   -1.6825592 
H    -2.8615237   -5.8419416   -2.8696042 
H    -3.4723892   -7.1469857   -1.8293525 
H    -5.3729812   -5.6465107   -1.0272258 
H    -4.7819980   -4.3187626   -2.0533297 
H    -5.0182410   -4.0538991   -0.3100694 
