# Supplementary material for: Ligand-Controlled Chemodivergent Bismuth Catalysis
Source: J Am Chem Soc. 2025 Nov 7;147(46):42406–15. doi: 10.1021/jacs.5c11854 (PMC12636031; doi:10.1021/jacs.5c11854)
Supplement: Supplementary file 2 [file ja5c11854_si_002.zip › revised2-comp-chem-xyz-and-xlsx/xyz-files/ts2-o-outer-sphere.xyz]

83
Energy = -3757.316569928
N     2.2362527   -2.3611901   -1.9192710 
S     1.8262834   -3.5431614   -2.9576262 
S     1.7580568   -0.8647327   -2.1715563 
C     2.8078647   -0.1153943   -3.3987472 
C     2.3303686    1.0170916   -4.0655769 
C     3.1492245    1.6361762   -5.0106514 
C     4.4245635    1.1257524   -5.2778476 
C     4.8883601   -0.0059169   -4.5987648 
C     4.0802765   -0.6336827   -3.6496005 
H     4.4245212   -1.5204047   -3.1185518 
H     1.3342290    1.4000194   -3.8456589 
H     5.8808993   -0.4045015   -4.8110192 
H     2.7894521    2.5176593   -5.5425372 
H     5.0592756    1.6115844   -6.0199124 
C     0.2394982   -4.1570663   -2.4066636 
C     0.1891327   -5.3116893   -1.6230458 
C    -0.9277157   -3.4778362   -2.7726289 
C    -1.0520433   -5.7955251   -1.2024888 
C    -2.2239258   -5.1140606   -1.5414159 
C    -2.1593666   -3.9552135   -2.3239795 
H    -0.8653549   -2.5820679   -3.3864789 
H    -1.1021760   -6.7099625   -0.6112525 
H     1.1097338   -5.8303297   -1.3598857 
H    -3.1902306   -5.4899147   -1.2030997 
H    -3.0747140   -3.4288467   -2.5963799 
O     1.6557683   -3.0679608   -4.3340430 
O     2.7964587   -4.6167562   -2.7363838 
O     2.0865044   -0.1278694   -0.9075605 
O     0.3714376   -0.7008512   -2.6140059 
Bi   -0.0852488    1.4024847    0.5848971 
C    -1.6423976    1.0092385    2.1869920 
C    -0.3641605    3.6684405    0.9240002 
C    -0.3783129    4.0291500    2.2732341 
C    -0.6504958    5.3390873    2.6677161 
C    -0.5991769    4.6080306   -0.0648083 
C    -0.8629094    5.9322500    0.3250654 
C    -0.8885227    6.2925903    1.6740393 
H    -0.6610606    5.6037446    3.7251660 
H    -1.0907949    7.3249779    1.9584925 
C    -1.4646673    1.6956865    3.3930047 
C    -2.7295971    0.1464195    2.0719896 
C    -3.6037644   -0.0153230    3.1562557 
C    -2.3293125    1.5675003    4.4781815 
C    -3.4072519    0.6874144    4.3484462 
H    -2.9109027   -0.4023115    1.1480356 
H    -4.0949340    0.5517737    5.1830229 
H    -2.1588834    2.1262275    5.3981735 
S    -0.0414137    2.7540242    3.4667732 
O     1.0491756    1.9554867    2.8346267 
O     0.1645043    3.3081969    4.7934120 
H    -0.5813225    4.3370046   -1.1196846 
O    -1.6914981    0.8931002   -0.9434141 
C    -1.2709340    1.4319340   -2.0387106 
C    -2.1406696    1.0847437   -3.2821571 
F    -1.4518822    1.2450232   -4.4279074 
F    -3.2091888    1.9307660   -3.3159244 
F    -2.6158228   -0.1763426   -3.2454814 
O    -0.3209600    2.2096529   -2.1545237 
C     0.7350669   -0.9142051    0.8055345 
C     1.5821218   -1.0794448    1.8672677 
C    -0.2216346   -1.7805981    0.3360195 
C     1.3469614   -2.2404809    2.6247272 
C     0.3496227   -3.1627561    2.2837586 
C    -0.4072998   -2.9233469    1.1249426 
H    -0.8080334   -1.6049186   -0.5627056 
H     1.9753328   -2.3878924    3.5018005 
H     2.3560041   -0.3710583    2.1505029 
C     0.0439860   -4.3855541    3.1540406 
H    -1.1797598   -3.6220408    0.8022204 
C    -1.3698172   -4.1991572    3.7516030 
C     1.0498226   -4.5463662    4.3045315 
C     0.0747204   -5.6646351    2.2946256 
H    -1.4196797   -3.2862519    4.3623784 
H    -1.6225836   -5.0577753    4.3909687 
H    -2.1318642   -4.1238719    2.9633426 
H     1.0613685   -5.8040633    1.8300069 
H    -0.6755622   -5.6361826    1.4947468 
H    -0.1385529   -6.5409764    2.9235455 
H     1.0295100   -3.6886578    4.9921804 
H     2.0772897   -4.6701547    3.9322648 
H     0.7925525   -5.4430562    4.8852168 
H    -4.4499172   -0.6971392    3.0646680 
H    -1.0489750    6.6831686   -0.4435141 
